# Supplementary material for: Genome-Wide Exploration and Characterization of the TCP Gene Family’s Expression Patterns in Response to Abiotic Stresses in Siberian Wildrye (Elymus sibiricus L.)
Source: Int J Mol Sci. 2025 Feb 23;26(5):1925. doi: 10.3390/ijms26051925 (PMC11900556; doi:10.3390/ijms26051925)
Supplement: Supplementary file 1 [file ijms-26-01925-s001.zip]

Archive with 12 entries (12 files):
- Supplementary Figure S1-Motifs.pdf
- Supplementary Figure S2-Elements.pdf
- Supplementary Figure S3-Relative expression in leaves.pdf
- Supplementary Figure S4-3D structure.pdf
- Supplementary Figure S5-Protein interaction.pdf
- Supplementary Table S1-Summary.xlsx
- Supplementary Table S2-Duplication.xlsx
- Supplementary Table S3-Collinearity.xlsx
- Supplementary Table S4-Plantcare.xlsx
- Supplementary Table S5-Protein Model.xlsx
- Supplementary Table S6-Blast.xlsx
- Supplementary Table S7-Primers.xlsx
