# Supplementary material for: Genome-Wide Exploration and Characterization of the TCP Gene Family’s Expression Patterns in Response to Abiotic Stresses in Siberian Wildrye (Elymus sibiricus L.)
Source: Int J Mol Sci. 2025 Feb 23;26(5):1925. doi: 10.3390/ijms26051925 (PMC11900556; doi:10.3390/ijms26051925)
Supplement: Supplementary file 1 [file ijms-26-01925-s001.zip › Supplementary Table S1-Summary.xlsx]

## Sheet: Sheet1
Table S1.TCP family genes of Siberian wildrye.
Gene Name	Gene ID	Chromosome	Protein Length	Length	Mw	pI	Instability	Aliphatic	GRAVY	Predicted Subcellular
		number	(aa)	(bp)	(kDa)		index	index		Location
EsPCF1	EsiH05g0024110.1	H05	338	1017	34305	4.9	53.42	66.72	-0.309	Nuclear
EsPCF2	EsiH05g0005270.1	H05	355	1068	36828.9	5.64	63.83	67.75	-0.433	Nuclear
EsPCF3	EsiH05g0005300.1	H05	355	1068	36828.9	5.64	63.83	67.75	-0.433	Nuclear
EsPCF4	EsiS05g0006820.1	S05	351	1056	36577.7	5.54	62.59	67.09	-0.436	Nuclear
EsPCF5	EsiH05g0042250.1	H05	418	1257	43069.9	5.88	72.88	44.31	-0.82	Nuclear
EsPCF6	EsiO0012150.1	Un	410	1233	42311	5.6	73.01	46.61	-0.777	Nuclear
EsPCF7	EsiS05g0047290.1	S05	459	1380	48118	6.46	72.03	51.83	-0.68	Chloroplast
EsPCF8	EsiH06g0030850.1	H06	385	1158	40623.7	7.01	57.64	46.16	-0.772	Nuclear
EsPCF9	EsiS04g0029310.1	S04	385	1158	40578.6	6.97	60.58	45.35	-0.776	Nuclear
EsPCF10	EsiS02g0043030.1	S02	293	882	31008.5	11.65	70.94	64.54	-0.522	Nuclear
EsPCF11	EsiO0014450.1	Un	293	882	31211.8	11.71	78.93	57.82	-0.615	Nuclear
EsPCF12	EsiS02g0012780.1	S02	131	396	13742.6	8.98	41.96	65.73	-0.324	Mitochondrial matrix
EsPCF13	EsiH02g0052650.1	H02	172	519	17742	8.21	66.02	76.86	-0.258	Chloroplast
EsPCF14	EsiS02g0058140.1	S02	164	495	17149.3	6.92	64.81	72.8	-0.38	Nuclear
EsPCF15	EsiH06g0013360.1	H06	405	1218	40899.1	8.95	63.81	56.79	-0.51	Nuclear
EsPCF16	EsiS06g0015740.1	S06	406	1221	40942.2	9.22	66.31	56.4	-0.505	Nuclear
EsPCF17	EsiO0052240.1	Un	398	1197	41348.7	8.62	57.11	60.95	-0.517	Nuclear
EsPCF18	EsiS07g0040300.1	S07	401	1206	41636.1	8.83	59.19	59.23	-0.546	Nuclear
EsPCF19	EsiH03g0011170.1	H03	339	1020	35769.2	6.31	66.72	54.87	-0.824	Nuclear
EsPCF20	EsiS03g0012650.1	S03	329	990	34741.2	6.32	65.2	57.99	-0.768	Nuclear
EsPCF21	EsiO0025090.1	Un	209	630	22551.4	10.86	68.88	63.11	-0.437	Nuclear
EsPCF22	EsiO0044250.1	Un	250	753	25448.5	8.93	43.94	62.36	-0.35	Mitochondrial matrix
EsPCF23	EsiS06g0002850.1	S06	256	771	25933	8.93	42.32	64.34	-0.321	Nuclear
EsPCF24	EsiH02g0021210.1	H02	203	612	21438.3	10	55.86	68.97	-0.293	Nuclear
EsPCF25	EsiS02g0024420.1	S02	203	612	21549.4	9.81	57.71	68.91	-0.309	Nuclear
EsPCF26	EsiH06g0020860.1	H06	191	576	20377.1	9.51	55.39	70.26	-0.243	Nuclear
EsPCF27	EsiS06g0022780.1	S06	203	612	21570.2	9.51	54.54	66.6	-0.324	Nuclear
EsCIN1	EsiH03g0023770.1	H03	279	840	30273.7	8.01	51.48	68.96	-0.477	Nuclear
EsCIN2	EsiS03g0025210.1	S03	278	837	30272.7	6.95	52.19	70.22	-0.474	Nuclear
EsCIN3	EsiH01g0012500.1	H01	291	876	30924.5	7.05	52.83	72.89	-0.36	Nuclear
EsCIN4	EsiS01g0013380.1	S01	303	912	32451.2	6.78	50.71	73.5	-0.383	Nuclear
EsCIN5	EsiH05g0051330.1	H05	299	900	32492	6.78	54.9	61.61	-0.592	Nuclear
EsCIN6	EsiS05g0057070.1	S05	295	888	31834.3	6.95	52.33	61.42	-0.543	Nuclear
EsCIN7	EsiH05g0013380.1	H05	397	1194	41383.8	9.07	53.91	56.5	-0.516	Nuclear
EsCIN8	EsiS05g0015550.1	S05	405	1218	41889.2	8.75	53.85	56.1	-0.54	Nuclear
EsCIN9	EsiH03g0024280.1	H03	421	1266	44976.4	6.24	59.39	62.73	-0.629	Nuclear
EsCIN10	EsiS03g0025790.1	S03	596	1791	63913.9	10.77	71.68	56.34	-0.774	Chloroplast
EsCIN11	EsiH03g0039190.1	H03	458	1377	48085.3	6.45	48.87	49.78	-0.678	Nuclear
EsCIN12	EsiS03g0041250.1	S03	444	1335	46381.5	6.29	49.32	49.37	-0.663	Nuclear
EsCYC1	EsiH05g0033740.1	H05	273	822	29950.3	6	45.87	54.1	-0.748	Nuclear
EsCYC2	EsiS05g0038480.1	S05	274	825	30154.6	5.82	42.09	54.64	-0.738	Nuclear
EsCYC3	EsiH02g0055550.1	H02	203	612	21889.5	5.1	53.66	64.14	-0.472	Mitochondrial matrix
EsCYC4	EsiS02g0061250.1	S02	230	693	24962	6.25	44.84	67.61	-0.508	Chloroplast
EsCYC5	EsiH06g0037250.1	H06	358	1077	38329	6.8	60.6	59.64	-0.602	Nuclear
EsCYC6	EsiO0011370.1	Un	334	1005	36097.4	7.13	52.46	62.46	-0.67	Nuclear
EsCYC7	EsiO0034270.1	Un	334	1005	36097.4	7.13	52.46	62.46	-0.67	Nuclear
EsCYC8	EsiO0053470.1	Un	248	747	27976.9	9.3	72.74	59.88	-0.604	Nuclear
EsCYC9	EsiS05g0061820.1	S05	172	519	19160.6	9.26	59.7	69.3	-0.575	Nuclear
EsCYC10	EsiS05g0061840.1	S05	270	813	30214.1	9.77	67.59	62.22	-0.695	Nuclear
EsCYC11	EsiS05g0060850.1	S05	168	507	19025.6	10.12	70.85	72.68	-0.765	Chloroplast
EsCYC12	EsiH05g0054970.1	H05	291	876	32198.1	9.28	77.08	59.9	-0.733	Nuclear
EsCYC13	EsiS05g0061620.1	S05	266	801	29381	9.66	70.42	58.12	-0.812	Nuclear
EsCYC14	EsiS05g0061630.1	S05	268	807	29684.2	9.32	70.65	56.27	-0.849	Nuclear
EsCYC15	EsiS05g0061640.1	S05	270	813	29867.5	9.72	70.79	56.59	-0.793	Nuclear
aa: amino acid, MW: molecular weight, pI: isoelectric point, GRAVY: grand average of hydropathicity, Un: unplaced scaffolds.
