# Supplementary material for: Genome-Wide Exploration and Characterization of the TCP Gene Family’s Expression Patterns in Response to Abiotic Stresses in Siberian Wildrye (Elymus sibiricus L.)
Source: Int J Mol Sci. 2025 Feb 23;26(5):1925. doi: 10.3390/ijms26051925 (PMC11900556; doi:10.3390/ijms26051925)
Supplement: Supplementary file 1 [file ijms-26-01925-s001.zip › Supplementary Table S2-Duplication.xlsx]

## Sheet: Sheet1
Table S2.Segmental repetitive genes of TCP family in Siberian wildrye
Seq1	Seq2	Ka	Ks	Ka/Ks	Duplication Type
EsPCF3	EsPCF4	0.0280018	0.0845966	0.331004	Segmental
EsPCF5	EsPCF8	0.293002	0.608637	0.481407	Segmental
EsPCF5	EsPCF7	0.00973601	0.0884677	0.110052	Segmental
EsPCF8	EsPCF9	0.0234028	0.0836309	0.279835	Segmental
EsPCF13	EsPCF14	0.0316746	0.0929021	0.340946	Segmental
EsPCF15	EsPCF16	0.00897291	0.12905	0.0695302	Segmental
EsPCF19	EsPCF20	0.0144599	0.104072	0.138941	Segmental
EsPCF24	EsPCF26	0.178549	0.452207	0.394839	Segmental
EsPCF24	EsPCF25	0.0161049	0.05711	0.281998	Segmental
EsPCF24	EsPCF27	0.172548	0.464643	0.371355	Segmental
EsPCF25	EsPCF27	0.19984	0.535354	0.373286	Segmental
EsPCF26	EsPCF25	0.183783	0.507178	0.362364	Segmental
EsPCF26	EsPCF27	0.0391926	0.108887	0.35994	Segmental
EsCIN1	EsCIN4	0.28812	0.716813	0.401946	Segmental
EsCIN1	EsCIN2	0.0127172	0.0572449	0.222154	Segmental
EsCIN3	EsCIN1	0.31147	0.756505	0.411722	Segmental
EsCIN3	EsCIN4	0.0425311	0.116003	0.366639	Segmental
EsCIN3	EsCIN2	0.313668	0.762183	0.411539	Segmental
EsCIN4	EsCIN2	0.265263	0.691187	0.38378	Segmental
EsCIN5	EsCIN6	0.0297408	0.156241	0.190352	Segmental
EsCIN7	EsCIN8	0.0486059	0.0937325	0.51856	Segmental
EsCIN9	EsCIN10	0.032423	0.102171	0.317339	Segmental
EsCIN9	EsCIN12	0.482458	1.10212	0.437753	Segmental
EsCIN11	EsCIN12	0.0191623	0.0950794	0.20154	Segmental
EsCIN12	EsCIN10	0.50592	1.36725	0.370027	Segmental
EsCYC1	EsCYC2	0.021249	0.0685288	0.310075	Segmental
EsCYC3	EsCYC4	0.0562544	0.111177	0.505988	Segmental
EsCYC12	EsCYC11	0.137069	0.304634	0.449947	Segmental
EsCYC12	EsCYC15	0.0672177	0.136226	0.493429	Segmental
