# Supplementary material for: Genome-Wide Exploration and Characterization of the TCP Gene Family’s Expression Patterns in Response to Abiotic Stresses in Siberian Wildrye (Elymus sibiricus L.)
Source: Int J Mol Sci. 2025 Feb 23;26(5):1925. doi: 10.3390/ijms26051925 (PMC11900556; doi:10.3390/ijms26051925)
Supplement: Supplementary file 1 [file ijms-26-01925-s001.zip › Supplementary Table S3-Collinearity.xlsx]

## Sheet: Sheet1
Table S3. Corresponding genes of TCP gene family in Siberian wildrye and other species.
Gene name	Gene ID	Species
EsPCF1	Aet--transcript:AET5Gv20717200.1	Goat grass (Aegilops tauschii L.)
EsPCF3	Aet--transcript:AET5Gv21150300.2
EsPCF4	Aet--transcript:AET5Gv21150300.2
EsPCF5	Aet--transcript:AET4Gv20194000.1
EsPCF5	Aet--transcript:AET5Gv20335100.1
EsPCF7	Aet--transcript:AET5Gv20335100.1
EsPCF8	Aet--transcript:AET4Gv20194000.1
EsPCF8	Aet--transcript:AET5Gv20335100.1
EsPCF8	Aet--transcript:AET5Gv20335100.1
EsPCF9	Aet--transcript:AET4Gv20194000.1
EsPCF13	Aet--transcript:AET2Gv20082900.1
EsPCF14	Aet--transcript:AET2Gv20082900.1
EsPCF15	Aet--transcript:AET6Gv20759000.1
EsPCF15	Aet--transcript:AET7Gv20478200.1
EsPCF16	Aet--transcript:AET6Gv20759000.1
EsPCF19	Aet--transcript:AET3Gv20969100.2
EsPCF20	Aet--transcript:AET3Gv20969100.2
EsPCF23	Aet--transcript:AET6Gv20997600.2
EsPCF24	Aet--transcript:AET2Gv20840500.1
EsPCF24	Aet--transcript:AET6Gv20614000.1
EsPCF25	Aet--transcript:AET2Gv20840500.1
EsPCF25	Aet--transcript:AET6Gv20614000.1
EsPCF26	Aet--transcript:AET2Gv20840500.1
EsPCF26	Aet--transcript:AET6Gv20614000.1
EsPCF27	Aet--transcript:AET2Gv20840500.1
EsPCF27	Aet--transcript:AET6Gv20614000.1
EsCIN1	Aet--transcript:AET1Gv20802600.3
EsCIN1	Aet--transcript:AET3Gv20706100.2
EsCIN2	Aet--transcript:AET1Gv20802600.3
EsCIN2	Aet--transcript:AET3Gv20706100.2
EsCIN3	Aet--transcript:AET1Gv20802600.3
EsCIN3	Aet--transcript:AET3Gv20706100.2
EsCIN4	Aet--transcript:AET1Gv20802600.3
EsCIN4	Aet--transcript:AET3Gv20706100.2
EsCIN5	Aet--transcript:AET5Gv20103700.1
EsCIN6	Aet--transcript:AET5Gv20103700.1
EsCIN7	Aet--transcript:AET2Gv20566900.3
EsCIN7	Aet--transcript:AET5Gv20989100.1
EsCIN8	Aet--transcript:AET2Gv20566900.3
EsCIN8	Aet--transcript:AET5Gv20989100.1
EsCIN9	Aet--transcript:AET3Gv20692300.1
EsCIN9	Aet--transcript:AET3Gv20316100.3
EsCIN10	Aet--transcript:AET3Gv20692300.1
EsCIN10	Aet--transcript:AET3Gv20316100.3
EsCIN11	Aet--transcript:AET3Gv20316100.3
EsCIN12	Aet--transcript:AET3Gv20316100.3
EsCYC1	Aet--transcript:AET5Gv20506400.1
EsCYC2	Aet--transcript:AET5Gv20506400.1
EsCYC5	Aet--transcript:AET4Gv20079600.1
EsCYC12	Aet--transcript:AET5Gv20005000.1
EsCYC15	Aet--transcript:AET5Gv20005000.1
EsPCF1	At--transcript:AT5G51910.1	Arabidopsis (Arabidopsis thaliana L.)
EsPCF15	At--transcript:AT1G69690.1
EsPCF16	At--transcript:AT1G69690.1
EsPCF19	At--transcript:AT3G27010.2
EsPCF24	At--transcript:AT5G23280.1
EsPCF25	At--transcript:AT5G23280.1
EsPCF26	At--transcript:AT5G23280.1
EsPCF27	At--transcript:AT5G23280.1
EsCIN6	At--transcript:AT1G30210.1
EsCIN12	At--transcript:AT4G18390.1
EsPCF1	Bd--transcript:KQJ91096	Purple Falsebrome (Brachypodium distachyon L.)
EsPCF5	Bd--transcript:KQJ89267
EsPCF8	Bd--transcript:KQJ92051
EsPCF8	Bd--transcript:KQJ89267
EsPCF9	Bd--transcript:KQJ92051
EsPCF9	Bd--transcript:KQJ89267
EsPCF13	Bd--transcript:KQJ81756
EsPCF14	Bd--transcript:KQJ81756
EsPCF15	Bd--transcript:PNT76171
EsPCF15	Bd--transcript:KQK01934
EsPCF16	Bd--transcript:PNT76171
EsPCF16	Bd--transcript:KQK01934
EsPCF19	Bd--transcript:PNT73507
EsPCF20	Bd--transcript:PNT73507
EsPCF23	Bd--transcript:PNT69714
EsPCF24	Bd--transcript:KQK00474
EsPCF24	Bd--transcript:KQJ83685
EsPCF25	Bd--transcript:KQK00474
EsPCF25	Bd--transcript:KQJ83685
EsPCF26	Bd--transcript:KQK00474
EsPCF26	Bd--transcript:KQJ83685
EsPCF27	Bd--transcript:KQK00474
EsPCF27	Bd--transcript:KQJ83685
EsCIN1	Bd--transcript:KQK09878
EsCIN1	Bd--transcript:KQK05440
EsCIN2	Bd--transcript:KQK09878
EsCIN2	Bd--transcript:KQK05440
EsCIN3	Bd--transcript:KQK05440
EsCIN3	Bd--transcript:KQK09878
EsCIN4	Bd--transcript:KQK05440
EsCIN4	Bd--transcript:KQK09878
EsCIN5	Bd--transcript:PNT62314
EsCIN6	Bd--transcript:PNT62314
EsCIN7	Bd--transcript:KQK21060
EsCIN7	Bd--transcript:KQK12863
EsCIN8	Bd--transcript:KQK21060
EsCIN8	Bd--transcript:KQK12863
EsCIN9	Bd--transcript:PNT72876
EsCIN9	Bd--transcript:KQK03292
EsCIN10	Bd--transcript:PNT72876
EsCIN10	Bd--transcript:KQK03292
EsCIN11	Bd--transcript:KQK03292
EsCIN12	Bd--transcript:KQK03292
EsCIN12	Bd--transcript:PNT72876
EsCYC1	Bd--transcript:KQJ98385
EsCYC1	Bd--transcript:KQJ90193
EsCYC2	Bd--transcript:KQJ98385
EsCYC2	Bd--transcript:KQJ90193
EsCYC5	Bd--transcript:KQK13574
EsPCF1	Hv--transcript:HORVU.MOREX.r3.5HG0497460.1	Barley (Hordeum vulgare L.)
EsPCF3	Hv--transcript:HORVU.MOREX.r3.5HG0530230.1
EsPCF4	Hv--transcript:HORVU.MOREX.r3.5HG0530230.1
EsPCF5	Hv--transcript:HORVU.MOREX.r3.5HG0454540.1
EsPCF8	Hv--transcript:HORVU.MOREX.r3.4HG0348800.1
EsPCF8	Hv--transcript:HORVU.MOREX.r3.5HG0454540.1
EsPCF8	Hv--transcript:HORVU.MOREX.r3.5HG0454540.1
EsPCF9	Hv--transcript:HORVU.MOREX.r3.4HG0348800.1
EsPCF9	Hv--transcript:HORVU.MOREX.r3.5HG0454540.1
EsPCF9	Hv--transcript:HORVU.MOREX.r3.5HG0454540.1
EsPCF13	Hv--transcript:HORVU.MOREX.r3.2HG0102490.1
EsPCF14	Hv--transcript:HORVU.MOREX.r3.2HG0102490.1
EsPCF15	Hv--transcript:HORVU.MOREX.r3.6HG0615130.1
EsPCF15	Hv--transcript:HORVU.MOREX.r3.7HG0666250.1
EsPCF16	Hv--transcript:HORVU.MOREX.r3.6HG0615130.1
EsPCF18	Hv--transcript:HORVU.MOREX.r3.7HG0666250.1
EsPCF19	Hv--transcript:HORVU.MOREX.r3.3HG0311460.1
EsPCF20	Hv--transcript:HORVU.MOREX.r3.3HG0311460.1
EsPCF23	Hv--transcript:HORVU.MOREX.r3.6HG0632850.1
EsPCF24	Hv--transcript:HORVU.MOREX.r3.2HG0183310.1
EsPCF24	Hv--transcript:HORVU.MOREX.r3.6HG0597730.1
EsPCF25	Hv--transcript:HORVU.MOREX.r3.2HG0183310.1
EsPCF25	Hv--transcript:HORVU.MOREX.r3.6HG0597730.1
EsPCF26	Hv--transcript:HORVU.MOREX.r3.2HG0183310.1
EsPCF26	Hv--transcript:HORVU.MOREX.r3.6HG0597730.1
EsPCF27	Hv--transcript:HORVU.MOREX.r3.2HG0183310.1
EsPCF27	Hv--transcript:HORVU.MOREX.r3.6HG0597730.1
EsCIN1	Hv--transcript:HORVU.MOREX.r3.1HG0077830.1
EsCIN1	Hv--transcript:HORVU.MOREX.r3.3HG0290910.1
EsCIN2	Hv--transcript:HORVU.MOREX.r3.1HG0077830.1
EsCIN2	Hv--transcript:HORVU.MOREX.r3.3HG0290910.1
EsCIN3	Hv--transcript:HORVU.MOREX.r3.1HG0077830.1
EsCIN3	Hv--transcript:HORVU.MOREX.r3.3HG0290910.1
EsCIN4	Hv--transcript:HORVU.MOREX.r3.1HG0077830.1
EsCIN4	Hv--transcript:HORVU.MOREX.r3.3HG0290910.1
EsCIN5	Hv--transcript:HORVU.MOREX.r3.5HG0426840.1
EsCIN6	Hv--transcript:HORVU.MOREX.r3.5HG0426840.1
EsCIN7	Hv--transcript:HORVU.MOREX.r3.2HG0152890.1
EsCIN7	Hv--transcript:HORVU.MOREX.r3.5HG0516680.1
EsCIN8	Hv--transcript:HORVU.MOREX.r3.2HG0152890.1
EsCIN8	Hv--transcript:HORVU.MOREX.r3.5HG0516680.1
EsCIN9	Hv--transcript:HORVU.MOREX.r3.3HG0289630.1
EsCIN9	Hv--transcript:HORVU.MOREX.r3.3HG0245560.1
EsCIN10	Hv--transcript:HORVU.MOREX.r3.3HG0289630.1
EsCIN10	Hv--transcript:HORVU.MOREX.r3.3HG0245560.1
EsCIN11	Hv--transcript:HORVU.MOREX.r3.3HG0245560.1
EsCIN12	Hv--transcript:HORVU.MOREX.r3.3HG0245560.1
EsCYC1	Hv--transcript:HORVU.MOREX.r3.5HG0479720.1
EsCYC2	Hv--transcript:HORVU.MOREX.r3.5HG0479720.1
EsCYC3	Hv--transcript:HORVU.MOREX.r3.2HG0097880.1
EsCYC4	Hv--transcript:HORVU.MOREX.r3.2HG0097880.1
EsPCF1	Os--transcript:Os08t0544800-01	Rice (Oryza sativa L.)
EsPCF1	Os--transcript:Os09t0521300-00
EsPCF5	Os--transcript:Os11t0175700-00
EsPCF7	Os--transcript:Os12t0173300-00
EsPCF8	Os--transcript:Os11t0175700-00
EsPCF8	Os--transcript:Os12t0173300-00
EsPCF9	Os--transcript:Os11t0175700-00
EsPCF9	Os--transcript:Os12t0173300-00
EsPCF13	Os--transcript:Os04t0194600-01
EsPCF14	Os--transcript:Os04t0194600-01
EsPCF15	Os--transcript:Os02t0747400-01
EsPCF15	Os--transcript:Os06t0226700-01
EsPCF16	Os--transcript:Os02t0747400-01
EsPCF16	Os--transcript:Os06t0226700-01
EsPCF19	Os--transcript:Os01t0924400-01
EsPCF20	Os--transcript:Os01t0924400-01
EsPCF23	Os--transcript:Os02t0828566-01
EsPCF24	Os--transcript:Os02t0635800-01
EsPCF24	Os--transcript:Os04t0526000-01
EsPCF25	Os--transcript:Os02t0635800-01
EsPCF25	Os--transcript:Os04t0526000-01
EsPCF26	Os--transcript:Os02t0635800-01
EsPCF26	Os--transcript:Os04t0526000-01
EsPCF27	Os--transcript:Os02t0635800-01
EsPCF27	Os--transcript:Os04t0526000-01
EsCIN1	Os--transcript:Os01t0763200-01
EsCIN1	Os--transcript:Os05t0513100-01
EsCIN2	Os--transcript:Os01t0763200-01
EsCIN2	Os--transcript:Os05t0513100-01
EsCIN3	Os--transcript:Os01t0763200-01
EsCIN3	Os--transcript:Os05t0513100-01
EsCIN4	Os--transcript:Os01t0763200-01
EsCIN4	Os--transcript:Os05t0513100-01
EsCIN6	Os--transcript:Os12t0616400-02
EsCIN6	Os--transcript:Os07t0152000-01
EsCIN7	Os--transcript:Os03t0785800-01
EsCIN7	Os--transcript:Os07t0152000-01
EsCIN8	Os--transcript:Os03t0785800-01
EsCIN8	Os--transcript:Os07t0152000-01
EsCIN9	Os--transcript:Os01t0755500-01
EsCIN9	Os--transcript:Os01t0213800-01
EsCIN10	Os--transcript:Os01t0755500-01
EsCIN10	Os--transcript:Os01t0213800-01
EsCIN11	Os--transcript:Os01t0213800-01
EsCIN12	Os--transcript:Os01t0213800-01
EsCYC1	Os--transcript:Os08t0432300-01
EsCYC1	Os--transcript:Os09t0410500-01
EsCYC2	Os--transcript:Os08t0432300-01
EsCYC2	Os--transcript:Os09t0410500-01
EsCYC5	Os--transcript:Os03t0706500-01
EsPCF1	Ta--transcript:TraesCS5A02G309300.1	Wheat (Triticum aestivum L.)
EsPCF1	Ta--transcript:TraesCS5B02G310000.1
EsPCF1	Ta--transcript:TraesCS5D02G316300.1
EsPCF3	Ta--transcript:TraesCS4A02G355900.1
EsPCF3	Ta--transcript:TraesCS5B02G516200.1
EsPCF3	Ta--transcript:TraesCS5D02G516300.1
EsPCF4	Ta--transcript:TraesCS4A02G355900.1
EsPCF4	Ta--transcript:TraesCS5B02G516200.1
EsPCF4	Ta--transcript:TraesCS5D02G516300.1
EsPCF5	Ta--transcript:TraesCS4B02G093700.1
EsPCF5	Ta--transcript:TraesCS4D02G090500.1
EsPCF5	Ta--transcript:TraesCS5A02G121800.1
EsPCF5	Ta--transcript:TraesCS5B02G117100.1
EsPCF7	Ta--transcript:TraesCS4A02G222700.1
EsPCF7	Ta--transcript:TraesCS5A02G121800.1
EsPCF8	Ta--transcript:TraesCS4A02G222700.1
EsPCF8	Ta--transcript:TraesCS4B02G093700.1
EsPCF8	Ta--transcript:TraesCS4D02G090500.1
EsPCF8	Ta--transcript:TraesCS5B02G117100.1
EsPCF9	Ta--transcript:TraesCS4A02G222700.1
EsPCF9	Ta--transcript:TraesCS4B02G093700.1
EsPCF9	Ta--transcript:TraesCS4D02G090500.1
EsPCF9	Ta--transcript:TraesCS5B02G117100.1
EsPCF13	Ta--transcript:TraesCS2B02G062900.1
EsPCF13	Ta--transcript:TraesCS2D02G049400.1
EsPCF14	Ta--transcript:TraesCS2B02G062900.1
EsPCF14	Ta--transcript:TraesCS2D02G049400.1
EsPCF15	Ta--transcript:TraesCS6A02G306500.1
EsPCF15	Ta--transcript:TraesCS6B02G334900.1
EsPCF15	Ta--transcript:TraesCS6D02G285600.1
EsPCF15	Ta--transcript:TraesCS7B02G091900.1
EsPCF15	Ta--transcript:TraesCS7D02G187600.1
EsPCF16	Ta--transcript:TraesCS6A02G306500.1
EsPCF16	Ta--transcript:TraesCS6B02G334900.1
EsPCF16	Ta--transcript:TraesCS6D02G285600.1
EsPCF18	Ta--transcript:TraesCS7B02G091900.1
EsPCF18	Ta--transcript:TraesCS7D02G187600.1
EsPCF19	Ta--transcript:TraesCS3A02G436100.1
EsPCF19	Ta--transcript:TraesCS3B02G470700.1
EsPCF19	Ta--transcript:TraesCS3D02G428700.1
EsPCF20	Ta--transcript:TraesCS3A02G436100.1
EsPCF20	Ta--transcript:TraesCS3B02G470700.1
EsPCF20	Ta--transcript:TraesCS3D02G428700.1
EsPCF23	Ta--transcript:TraesCS6A02G412800.1
EsPCF23	Ta--transcript:TraesCS6B02G462100.1
EsPCF23	Ta--transcript:TraesCS6D02G397000.1
EsPCF24	Ta--transcript:TraesCS2A02G376000.1
EsPCF24	Ta--transcript:TraesCS2B02G392900.1
EsPCF24	Ta--transcript:TraesCS2D02G372200.1
EsPCF24	Ta--transcript:TraesCS6A02G233800.1
EsPCF24	Ta--transcript:TraesCS6B02G262600.1
EsPCF24	Ta--transcript:TraesCS6D02G216100.1
EsPCF25	Ta--transcript:TraesCS2A02G376000.1
EsPCF25	Ta--transcript:TraesCS2B02G392900.1
EsPCF25	Ta--transcript:TraesCS2D02G372200.1
EsPCF25	Ta--transcript:TraesCS6A02G233800.1
EsPCF25	Ta--transcript:TraesCS6B02G262600.1
EsPCF25	Ta--transcript:TraesCS6D02G216100.1
EsPCF26	Ta--transcript:TraesCS2A02G376000.1
EsPCF26	Ta--transcript:TraesCS2B02G392900.1
EsPCF26	Ta--transcript:TraesCS2D02G372200.1
EsPCF26	Ta--transcript:TraesCS6A02G233800.1
EsPCF26	Ta--transcript:TraesCS6B02G262600.1
EsPCF26	Ta--transcript:TraesCS6D02G216100.1
EsPCF27	Ta--transcript:TraesCS2A02G376000.1
EsPCF27	Ta--transcript:TraesCS2B02G392900.1
EsPCF27	Ta--transcript:TraesCS2D02G372200.1
EsPCF27	Ta--transcript:TraesCS6A02G233800.1
EsPCF27	Ta--transcript:TraesCS6B02G262600.1
EsPCF27	Ta--transcript:TraesCS6D02G216100.1
EsCIN1	Ta--transcript:TraesCS1A02G332600.1
EsCIN1	Ta--transcript:TraesCS1B02G346300.1
EsCIN1	Ta--transcript:TraesCS1D02G335300.1
EsCIN1	Ta--transcript:TraesCS3A02G302900.1
EsCIN1	Ta--transcript:TraesCS3B02G333400.1
EsCIN1	Ta--transcript:TraesCS3D02G298900.1
EsCIN2	Ta--transcript:TraesCS1A02G332600.1
EsCIN2	Ta--transcript:TraesCS1B02G346300.1
EsCIN2	Ta--transcript:TraesCS3A02G302900.1
EsCIN2	Ta--transcript:TraesCS3B02G333400.1
EsCIN2	Ta--transcript:TraesCS3D02G298900.1
EsCIN3	Ta--transcript:TraesCS1A02G332600.1
EsCIN3	Ta--transcript:TraesCS1B02G346300.1
EsCIN3	Ta--transcript:TraesCS1D02G335300.1
EsCIN3	Ta--transcript:TraesCS3A02G302900.1
EsCIN3	Ta--transcript:TraesCS3B02G333400.1
EsCIN3	Ta--transcript:TraesCS3D02G298900.1
EsCIN4	Ta--transcript:TraesCS1A02G332600.1
EsCIN4	Ta--transcript:TraesCS1B02G346300.1
EsCIN4	Ta--transcript:TraesCS1D02G335300.1
EsCIN4	Ta--transcript:TraesCS3A02G302900.1
EsCIN4	Ta--transcript:TraesCS3B02G333400.1
EsCIN4	Ta--transcript:TraesCS3D02G298900.1
EsCIN5	Ta--transcript:TraesCS5A02G031900.1
EsCIN5	Ta--transcript:TraesCS5B02G032000.1
EsCIN5	Ta--transcript:TraesCS5D02G040100.1
EsCIN6	Ta--transcript:TraesCS5A02G031900.1
EsCIN6	Ta--transcript:TraesCS5B02G032000.1
EsCIN6	Ta--transcript:TraesCS5D02G040100.1
EsCIN7	Ta--transcript:TraesCS2A02G251100.1
EsCIN7	Ta--transcript:TraesCS2D02G252100.1
EsCIN7	Ta--transcript:TraesCS5A02G423900.1
EsCIN7	Ta--transcript:TraesCS5B02G426200.1
EsCIN7	Ta--transcript:TraesCS5D02G432500.1
EsCIN8	Ta--transcript:TraesCS2A02G251100.1
EsCIN8	Ta--transcript:TraesCS2D02G252100.1
EsCIN8	Ta--transcript:TraesCS5A02G423900.1
EsCIN8	Ta--transcript:TraesCS5B02G426200.1
EsCIN8	Ta--transcript:TraesCS5D02G432500.1
EsCIN11	Ta--transcript:TraesCS3A02G140100.1
EsCIN11	Ta--transcript:TraesCS3B02G164500.1
EsCIN11	Ta--transcript:TraesCS3D02G146900.1
EsCIN12	Ta--transcript:TraesCS3A02G140100.1
EsCIN12	Ta--transcript:TraesCS3B02G164500.1
EsCIN12	Ta--transcript:TraesCS3D02G146900.1
EsCYC1	Ta--transcript:TraesCS5A02G207300.1
EsCYC1	Ta--transcript:TraesCS5B02G205600.1
EsCYC1	Ta--transcript:TraesCS5D02G213400.1
EsCYC2	Ta--transcript:TraesCS5A02G207300.1
EsCYC2	Ta--transcript:TraesCS5B02G205600.1
EsCYC2	Ta--transcript:TraesCS5D02G213400.1
EsCYC3	Ta--transcript:TraesCS2A02G018000.1
EsCYC3	Ta--transcript:TraesCS2B02G025700.1
EsCYC3	Ta--transcript:TraesCS2D02G019300.1
EsCYC4	Ta--transcript:TraesCS2A02G018000.1
EsCYC4	Ta--transcript:TraesCS2B02G025700.1
EsCYC4	Ta--transcript:TraesCS2D02G019300.1
EsCYC5	Ta--transcript:TraesCS4A02G271300.1
EsCYC5	Ta--transcript:TraesCS4B02G042700.1
EsCYC5	Ta--transcript:TraesCS4D02G040100.1
EsCYC12	Ta--transcript:TraesCS5A02G001900.1
EsCYC12	Ta--transcript:TraesCS5B02G002300.1
EsCYC12	Ta--transcript:TraesCS5D02G002300.1
EsCYC15	Ta--transcript:TraesCS5A02G001900.1
EsCYC15	Ta--transcript:TraesCS5B02G002300.1
EsCYC15	Ta--transcript:TraesCS5D02G002300.1
