# Supplementary material for: Genome-Wide Exploration and Characterization of the TCP Gene Family’s Expression Patterns in Response to Abiotic Stresses in Siberian Wildrye (Elymus sibiricus L.)
Source: Int J Mol Sci. 2025 Feb 23;26(5):1925. doi: 10.3390/ijms26051925 (PMC11900556; doi:10.3390/ijms26051925)
Supplement: Supplementary file 1 [file ijms-26-01925-s001.zip › Supplementary Table S4-Plantcare.xlsx]

## Sheet: plantcare
Table S4. Prediction of cis-acting elements of EsTCP gene promoter.
Gene ID	Gene name	Length		Elements
EsiH05g0024110.1	EsPCF1	1410	1430	cis-acting element involved in defense and stress responsiveness
EsiH05g0024110.1	EsPCF1	429	449	cis-acting element involved in low-temperature responsiveness
EsiH05g0024110.1	EsPCF1	1226	1246	cis-acting element involved in salicylic acid responsiveness
EsiH05g0024110.1	EsPCF1	465	485	cis-acting element involved in the abscisic acid responsiveness
EsiH05g0024110.1	EsPCF1	579	599	cis-acting element involved in the abscisic acid responsiveness
EsiH05g0024110.1	EsPCF1	1517	1537	cis-acting element involved in the abscisic acid responsiveness
EsiH05g0024110.1	EsPCF1	1720	1740	cis-acting element involved in the abscisic acid responsiveness
EsiH05g0024110.1	EsPCF1	1052	1072	cis-acting regulatory element involved in circadian control
EsiH05g0024110.1	EsPCF1	1379	1399	cis-acting regulatory element involved in circadian control
EsiH05g0024110.1	EsPCF1	467	487	cis-acting regulatory element involved in the MeJA-responsiveness
EsiH05g0024110.1	EsPCF1	1664	1684	cis-acting regulatory element involved in the MeJA-responsiveness
EsiH05g0024110.1	EsPCF1	467	487	cis-acting regulatory element involved in the MeJA-responsiveness
EsiH05g0024110.1	EsPCF1	1664	1684	cis-acting regulatory element involved in the MeJA-responsiveness
EsiH05g0024110.1	EsPCF1	441	461	cis-acting regulatory element related to meristem expression
EsiH05g0024110.1	EsPCF1	965	985	gibberellin-responsive element
EsiH05g0024110.1	EsPCF1	244	264	MYB binding site involved in drought-inducibility
EsiH05g0024110.1	EsPCF1	371	391	MYBHv1 binding site
EsiH05g0005270.1	EsPCF2	1726	1746	auxin-responsive element
EsiH05g0005270.1	EsPCF2	1699	1719	cis-acting element involved in cell cycle regulation
EsiH05g0005270.1	EsPCF2	28	48	cis-acting element involved in low-temperature responsiveness
EsiH05g0005270.1	EsPCF2	1434	1454	cis-acting element involved in low-temperature responsiveness
EsiH05g0005270.1	EsPCF2	498	518	cis-acting element involved in the abscisic acid responsiveness
EsiH05g0005270.1	EsPCF2	499	519	cis-acting element involved in the abscisic acid responsiveness
EsiH05g0005270.1	EsPCF2	1500	1520	cis-acting element involved in the abscisic acid responsiveness
EsiH05g0005270.1	EsPCF2	1501	1521	cis-acting element involved in the abscisic acid responsiveness
EsiH05g0005270.1	EsPCF2	287	307	cis-acting regulatory element involved in the MeJA-responsiveness
EsiH05g0005270.1	EsPCF2	1109	1129	cis-acting regulatory element involved in the MeJA-responsiveness
EsiH05g0005270.1	EsPCF2	287	307	cis-acting regulatory element involved in the MeJA-responsiveness
EsiH05g0005270.1	EsPCF2	1109	1129	cis-acting regulatory element involved in the MeJA-responsiveness
EsiH05g0005270.1	EsPCF2	175	195	enhancer-like element involved in anoxic specific inducibility
EsiH05g0005270.1	EsPCF2	1386	1406	enhancer-like element involved in anoxic specific inducibility
EsiH05g0005270.1	EsPCF2	1398	1418	enhancer-like element involved in anoxic specific inducibility
EsiH05g0005270.1	EsPCF2	1745	1765	enhancer-like element involved in anoxic specific inducibility
EsiH05g0005270.1	EsPCF2	114	134	MYBHv1 binding site
EsiH05g0005270.1	EsPCF2	1701	1721	MYBHv1 binding site
EsiH05g0005300.1	EsPCF3	1727	1747	auxin-responsive element
EsiH05g0005300.1	EsPCF3	1700	1720	cis-acting element involved in cell cycle regulation
EsiH05g0005300.1	EsPCF3	36	56	cis-acting element involved in low-temperature responsiveness
EsiH05g0005300.1	EsPCF3	91	111	cis-acting element involved in low-temperature responsiveness
EsiH05g0005300.1	EsPCF3	134	154	cis-acting element involved in low-temperature responsiveness
EsiH05g0005300.1	EsPCF3	1435	1455	cis-acting element involved in low-temperature responsiveness
EsiH05g0005300.1	EsPCF3	497	517	cis-acting element involved in the abscisic acid responsiveness
EsiH05g0005300.1	EsPCF3	498	518	cis-acting element involved in the abscisic acid responsiveness
EsiH05g0005300.1	EsPCF3	1407	1427	cis-acting element involved in the abscisic acid responsiveness
EsiH05g0005300.1	EsPCF3	1408	1428	cis-acting element involved in the abscisic acid responsiveness
EsiH05g0005300.1	EsPCF3	1501	1521	cis-acting element involved in the abscisic acid responsiveness
EsiH05g0005300.1	EsPCF3	1502	1522	cis-acting element involved in the abscisic acid responsiveness
EsiH05g0005300.1	EsPCF3	285	305	cis-acting regulatory element involved in the MeJA-responsiveness
EsiH05g0005300.1	EsPCF3	1109	1129	cis-acting regulatory element involved in the MeJA-responsiveness
EsiH05g0005300.1	EsPCF3	285	305	cis-acting regulatory element involved in the MeJA-responsiveness
EsiH05g0005300.1	EsPCF3	1109	1129	cis-acting regulatory element involved in the MeJA-responsiveness
EsiH05g0005300.1	EsPCF3	173	193	enhancer-like element involved in anoxic specific inducibility
EsiH05g0005300.1	EsPCF3	1386	1406	enhancer-like element involved in anoxic specific inducibility
EsiH05g0005300.1	EsPCF3	1398	1418	enhancer-like element involved in anoxic specific inducibility
EsiH05g0005300.1	EsPCF3	1746	1766	enhancer-like element involved in anoxic specific inducibility
EsiH05g0005300.1	EsPCF3	1702	1722	MYBHv1 binding site
EsiS05g0006820.1	EsPCF4	1703	1723	auxin-responsive element
EsiS05g0006820.1	EsPCF4	1677	1697	cis-acting element involved in cell cycle regulation
EsiS05g0006820.1	EsPCF4	33	53	cis-acting element involved in low-temperature responsiveness
EsiS05g0006820.1	EsPCF4	1415	1435	cis-acting element involved in low-temperature responsiveness
EsiS05g0006820.1	EsPCF4	472	492	cis-acting element involved in the abscisic acid responsiveness
EsiS05g0006820.1	EsPCF4	515	535	cis-acting element involved in the abscisic acid responsiveness
EsiS05g0006820.1	EsPCF4	516	536	cis-acting element involved in the abscisic acid responsiveness
EsiS05g0006820.1	EsPCF4	1487	1507	cis-acting element involved in the abscisic acid responsiveness
EsiS05g0006820.1	EsPCF4	1488	1508	cis-acting element involved in the abscisic acid responsiveness
EsiS05g0006820.1	EsPCF4	1491	1511	cis-acting element involved in the abscisic acid responsiveness
EsiS05g0006820.1	EsPCF4	877	897	cis-acting regulatory element related to meristem expression
EsiS05g0006820.1	EsPCF4	1339	1359	enhancer-like element involved in anoxic specific inducibility
EsiS05g0006820.1	EsPCF4	1722	1742	enhancer-like element involved in anoxic specific inducibility
EsiS05g0006820.1	EsPCF4	1539	1559	MYBHv1 binding site
EsiS05g0006820.1	EsPCF4	1679	1699	MYBHv1 binding site
EsiH05g0042250.1	EsPCF5	63	83	cis-acting element involved in salicylic acid responsiveness
EsiH05g0042250.1	EsPCF5	1626	1646	cis-acting element involved in salicylic acid responsiveness
EsiH05g0042250.1	EsPCF5	682	702	cis-acting element involved in the abscisic acid responsiveness
EsiH05g0042250.1	EsPCF5	716	736	cis-acting element involved in the abscisic acid responsiveness
EsiH05g0042250.1	EsPCF5	1870	1890	cis-acting element involved in the abscisic acid responsiveness
EsiH05g0042250.1	EsPCF5	1871	1891	cis-acting element involved in the abscisic acid responsiveness
EsiH05g0042250.1	EsPCF5	695	715	cis-acting regulatory element involved in the MeJA-responsiveness
EsiH05g0042250.1	EsPCF5	893	913	cis-acting regulatory element involved in the MeJA-responsiveness
EsiH05g0042250.1	EsPCF5	695	715	cis-acting regulatory element involved in the MeJA-responsiveness
EsiH05g0042250.1	EsPCF5	893	913	cis-acting regulatory element involved in the MeJA-responsiveness
EsiH05g0042250.1	EsPCF5	1259	1279	cis-acting regulatory element involved in zein metabolism regulation
EsiH05g0042250.1	EsPCF5	1490	1510	cis-acting regulatory element involved in zein metabolism regulation
EsiH05g0042250.1	EsPCF5	1796	1816	enhancer-like element involved in anoxic specific inducibility
EsiH05g0042250.1	EsPCF5	1803	1823	enhancer-like element involved in anoxic specific inducibility
EsiO0012150.1	EsPCF6	139	159	cis-acting element involved in low-temperature responsiveness
EsiO0012150.1	EsPCF6	961	981	cis-acting element involved in low-temperature responsiveness
EsiO0012150.1	EsPCF6	1920	1940	cis-acting element involved in low-temperature responsiveness
EsiO0012150.1	EsPCF6	1336	1356	cis-acting element involved in the abscisic acid responsiveness
EsiO0012150.1	EsPCF6	1848	1868	cis-acting element involved in the abscisic acid responsiveness
EsiO0012150.1	EsPCF6	1849	1869	cis-acting element involved in the abscisic acid responsiveness
EsiO0012150.1	EsPCF6	195	215	cis-acting regulatory element involved in the MeJA-responsiveness
EsiO0012150.1	EsPCF6	611	631	cis-acting regulatory element involved in the MeJA-responsiveness
EsiO0012150.1	EsPCF6	870	890	cis-acting regulatory element involved in the MeJA-responsiveness
EsiO0012150.1	EsPCF6	1412	1432	cis-acting regulatory element involved in the MeJA-responsiveness
EsiO0012150.1	EsPCF6	195	215	cis-acting regulatory element involved in the MeJA-responsiveness
EsiO0012150.1	EsPCF6	611	631	cis-acting regulatory element involved in the MeJA-responsiveness
EsiO0012150.1	EsPCF6	870	890	cis-acting regulatory element involved in the MeJA-responsiveness
EsiO0012150.1	EsPCF6	1412	1432	cis-acting regulatory element involved in the MeJA-responsiveness
EsiO0012150.1	EsPCF6	238	258	cis-acting regulatory element involved in zein metabolism regulation
EsiO0012150.1	EsPCF6	1236	1256	cis-acting regulatory element involved in zein metabolism regulation
EsiO0012150.1	EsPCF6	1781	1801	enhancer-like element involved in anoxic specific inducibility
EsiO0012150.1	EsPCF6	247	267	MYB binding site involved in drought-inducibility
EsiO0012150.1	EsPCF6	25	45	MYBHv1 binding site
EsiS05g0047290.1	EsPCF7	1317	1337	cis-acting element involved in gibberellin-responsiveness
EsiS05g0047290.1	EsPCF7	1464	1484	cis-acting element involved in gibberellin-responsiveness
EsiS05g0047290.1	EsPCF7	494	514	cis-acting element involved in the abscisic acid responsiveness
EsiS05g0047290.1	EsPCF7	1505	1525	cis-acting element involved in the abscisic acid responsiveness
EsiS05g0047290.1	EsPCF7	699	719	cis-acting regulatory element involved in circadian control
EsiS05g0047290.1	EsPCF7	43	63	cis-acting regulatory element involved in the MeJA-responsiveness
EsiS05g0047290.1	EsPCF7	1123	1143	cis-acting regulatory element involved in the MeJA-responsiveness
EsiS05g0047290.1	EsPCF7	43	63	cis-acting regulatory element involved in the MeJA-responsiveness
EsiS05g0047290.1	EsPCF7	1123	1143	cis-acting regulatory element involved in the MeJA-responsiveness
EsiS05g0047290.1	EsPCF7	326	346	cis-acting regulatory element involved in zein metabolism regulation
EsiS05g0047290.1	EsPCF7	17	37	cis-acting regulatory element related to meristem expression
EsiS05g0047290.1	EsPCF7	1741	1761	cis-acting regulatory element related to meristem expression
EsiS05g0047290.1	EsPCF7	1765	1785	cis-acting regulatory element related to meristem expression
EsiS05g0047290.1	EsPCF7	1824	1844	cis-acting regulatory element related to meristem expression
EsiS05g0047290.1	EsPCF7	1863	1883	enhancer-like element involved in anoxic specific inducibility
EsiS05g0047290.1	EsPCF7	1336	1356	gibberellin-responsive element
EsiH06g0030850.1	EsPCF8	245	265	cis-acting element involved in defense and stress responsiveness
EsiH06g0030850.1	EsPCF8	817	837	cis-acting element involved in defense and stress responsiveness
EsiH06g0030850.1	EsPCF8	236	256	cis-acting element involved in low-temperature responsiveness
EsiH06g0030850.1	EsPCF8	506	526	cis-acting element involved in salicylic acid responsiveness
EsiH06g0030850.1	EsPCF8	1382	1402	cis-acting element involved in salicylic acid responsiveness
EsiH06g0030850.1	EsPCF8	213	233	cis-acting element involved in the abscisic acid responsiveness
EsiH06g0030850.1	EsPCF8	214	234	cis-acting element involved in the abscisic acid responsiveness
EsiH06g0030850.1	EsPCF8	855	875	cis-acting element involved in the abscisic acid responsiveness
EsiH06g0030850.1	EsPCF8	1493	1513	cis-acting element involved in the abscisic acid responsiveness
EsiH06g0030850.1	EsPCF8	1651	1671	cis-acting element involved in the abscisic acid responsiveness
EsiH06g0030850.1	EsPCF8	1918	1938	cis-acting element involved in the abscisic acid responsiveness
EsiH06g0030850.1	EsPCF8	1919	1939	cis-acting element involved in the abscisic acid responsiveness
EsiH06g0030850.1	EsPCF8	942	962	cis-acting regulatory element involved in circadian control
EsiH06g0030850.1	EsPCF8	1218	1238	cis-acting regulatory element involved in the MeJA-responsiveness
EsiH06g0030850.1	EsPCF8	1218	1238	cis-acting regulatory element involved in the MeJA-responsiveness
EsiH06g0030850.1	EsPCF8	355	375	gibberellin-responsive element
EsiH06g0030850.1	EsPCF8	840	860	gibberellin-responsive element
EsiH06g0030850.1	EsPCF8	1955	1975	MYB binding site involved in drought-inducibility
EsiS04g0029310.1	EsPCF9	526	546	cis-acting element involved in cell cycle regulation
EsiS04g0029310.1	EsPCF9	869	889	cis-acting element involved in the abscisic acid responsiveness
EsiS04g0029310.1	EsPCF9	870	890	cis-acting element involved in the abscisic acid responsiveness
EsiS04g0029310.1	EsPCF9	936	956	cis-acting element involved in the abscisic acid responsiveness
EsiS04g0029310.1	EsPCF9	1709	1729	cis-acting element involved in the abscisic acid responsiveness
EsiS04g0029310.1	EsPCF9	1929	1949	cis-acting element involved in the abscisic acid responsiveness
EsiS04g0029310.1	EsPCF9	1930	1950	cis-acting element involved in the abscisic acid responsiveness
EsiS04g0029310.1	EsPCF9	1120	1140	cis-acting regulatory element involved in circadian control
EsiS04g0029310.1	EsPCF9	403	423	cis-acting regulatory element involved in zein metabolism regulation
EsiS04g0029310.1	EsPCF9	528	548	MYBHv1 binding site
EsiS02g0043030.1	EsPCF10	593	613	cis-acting element involved in low-temperature responsiveness
EsiS02g0043030.1	EsPCF10	1548	1568	cis-acting element involved in low-temperature responsiveness
EsiS02g0043030.1	EsPCF10	90	110	cis-acting element involved in the abscisic acid responsiveness
EsiS02g0043030.1	EsPCF10	686	706	cis-acting element involved in the abscisic acid responsiveness
EsiS02g0043030.1	EsPCF10	900	920	cis-acting element involved in the abscisic acid responsiveness
EsiS02g0043030.1	EsPCF10	1067	1087	cis-acting element involved in the abscisic acid responsiveness
EsiS02g0043030.1	EsPCF10	1070	1090	cis-acting element involved in the abscisic acid responsiveness
EsiS02g0043030.1	EsPCF10	1246	1266	cis-acting element involved in the abscisic acid responsiveness
EsiS02g0043030.1	EsPCF10	1247	1267	cis-acting element involved in the abscisic acid responsiveness
EsiS02g0043030.1	EsPCF10	688	708	cis-acting regulatory element involved in the MeJA-responsiveness
EsiS02g0043030.1	EsPCF10	1295	1315	cis-acting regulatory element involved in the MeJA-responsiveness
EsiS02g0043030.1	EsPCF10	1706	1726	cis-acting regulatory element involved in the MeJA-responsiveness
EsiS02g0043030.1	EsPCF10	688	708	cis-acting regulatory element involved in the MeJA-responsiveness
EsiS02g0043030.1	EsPCF10	1295	1315	cis-acting regulatory element involved in the MeJA-responsiveness
EsiS02g0043030.1	EsPCF10	1706	1726	cis-acting regulatory element involved in the MeJA-responsiveness
EsiS02g0043030.1	EsPCF10	1344	1364	cis-acting regulatory element related to meristem expression
EsiS02g0043030.1	EsPCF10	1933	1953	cis-acting regulatory element related to meristem expression
EsiS02g0043030.1	EsPCF10	1656	1676	enhancer-like element involved in anoxic specific inducibility
EsiS02g0043030.1	EsPCF10	1000	1020	gibberellin-responsive element
EsiS02g0043030.1	EsPCF10	1144	1164	gibberellin-responsive element
EsiS02g0043030.1	EsPCF10	1361	1381	MYB binding site involved in drought-inducibility
EsiS02g0043030.1	EsPCF10	658	678	MYBHv1 binding site
EsiO0014450.1	EsPCF11	1547	1567	cis-acting element involved in low-temperature responsiveness
EsiO0014450.1	EsPCF11	952	972	cis-acting element involved in salicylic acid responsiveness
EsiO0014450.1	EsPCF11	867	887	cis-acting element involved in the abscisic acid responsiveness
EsiO0014450.1	EsPCF11	869	889	cis-acting element involved in the abscisic acid responsiveness
EsiO0014450.1	EsPCF11	870	890	cis-acting element involved in the abscisic acid responsiveness
EsiO0014450.1	EsPCF11	1010	1030	cis-acting element involved in the abscisic acid responsiveness
EsiO0014450.1	EsPCF11	1490	1510	cis-acting element involved in the abscisic acid responsiveness
EsiO0014450.1	EsPCF11	704	724	cis-acting regulatory element involved in the MeJA-responsiveness
EsiO0014450.1	EsPCF11	1179	1199	cis-acting regulatory element involved in the MeJA-responsiveness
EsiO0014450.1	EsPCF11	1706	1726	cis-acting regulatory element involved in the MeJA-responsiveness
EsiO0014450.1	EsPCF11	704	724	cis-acting regulatory element involved in the MeJA-responsiveness
EsiO0014450.1	EsPCF11	1179	1199	cis-acting regulatory element involved in the MeJA-responsiveness
EsiO0014450.1	EsPCF11	1706	1726	cis-acting regulatory element involved in the MeJA-responsiveness
EsiO0014450.1	EsPCF11	376	396	cis-acting regulatory element related to meristem expression
EsiO0014450.1	EsPCF11	999	1019	cis-acting regulatory element related to meristem expression
EsiO0014450.1	EsPCF11	1933	1953	cis-acting regulatory element related to meristem expression
EsiO0014450.1	EsPCF11	165	185	cis-acting regulatory element related to meristem specific activation
EsiO0014450.1	EsPCF11	1275	1295	enhancer-like element involved in anoxic specific inducibility
EsiO0014450.1	EsPCF11	1388	1408	enhancer-like element involved in anoxic specific inducibility
EsiO0014450.1	EsPCF11	1655	1675	enhancer-like element involved in anoxic specific inducibility
EsiO0014450.1	EsPCF11	887	907	MYB binding site involved in drought-inducibility
EsiO0014450.1	EsPCF11	913	933	MYB binding site involved in drought-inducibility
EsiO0014450.1	EsPCF11	967	987	MYB binding site involved in drought-inducibility
EsiO0014450.1	EsPCF11	980	1000	MYB binding site involved in drought-inducibility
EsiO0014450.1	EsPCF11	512	532	MYBHv1 binding site
EsiS02g0012780.1	EsPCF12	1060	1080	cis-acting element involved in low-temperature responsiveness
EsiS02g0012780.1	EsPCF12	466	486	cis-acting element involved in salicylic acid responsiveness
EsiS02g0012780.1	EsPCF12	381	401	cis-acting element involved in the abscisic acid responsiveness
EsiS02g0012780.1	EsPCF12	383	403	cis-acting element involved in the abscisic acid responsiveness
EsiS02g0012780.1	EsPCF12	384	404	cis-acting element involved in the abscisic acid responsiveness
EsiS02g0012780.1	EsPCF12	523	543	cis-acting element involved in the abscisic acid responsiveness
EsiS02g0012780.1	EsPCF12	1003	1023	cis-acting element involved in the abscisic acid responsiveness
EsiS02g0012780.1	EsPCF12	1825	1845	cis-acting element involved in the abscisic acid responsiveness
EsiS02g0012780.1	EsPCF12	218	238	cis-acting regulatory element involved in the MeJA-responsiveness
EsiS02g0012780.1	EsPCF12	692	712	cis-acting regulatory element involved in the MeJA-responsiveness
EsiS02g0012780.1	EsPCF12	1219	1239	cis-acting regulatory element involved in the MeJA-responsiveness
EsiS02g0012780.1	EsPCF12	218	238	cis-acting regulatory element involved in the MeJA-responsiveness
EsiS02g0012780.1	EsPCF12	692	712	cis-acting regulatory element involved in the MeJA-responsiveness
EsiS02g0012780.1	EsPCF12	1219	1239	cis-acting regulatory element involved in the MeJA-responsiveness
EsiS02g0012780.1	EsPCF12	512	532	cis-acting regulatory element related to meristem expression
EsiS02g0012780.1	EsPCF12	1446	1466	cis-acting regulatory element related to meristem expression
EsiS02g0012780.1	EsPCF12	1792	1812	cis-acting regulatory element related to meristem expression
EsiS02g0012780.1	EsPCF12	788	808	enhancer-like element involved in anoxic specific inducibility
EsiS02g0012780.1	EsPCF12	901	921	enhancer-like element involved in anoxic specific inducibility
EsiS02g0012780.1	EsPCF12	1168	1188	enhancer-like element involved in anoxic specific inducibility
EsiS02g0012780.1	EsPCF12	1615	1635	enhancer-like element involved in anoxic specific inducibility
EsiS02g0012780.1	EsPCF12	1671	1691	enhancer-like element involved in anoxic specific inducibility
EsiS02g0012780.1	EsPCF12	1740	1760	enhancer-like element involved in anoxic specific inducibility
EsiS02g0012780.1	EsPCF12	401	421	MYB binding site involved in drought-inducibility
EsiS02g0012780.1	EsPCF12	427	447	MYB binding site involved in drought-inducibility
EsiS02g0012780.1	EsPCF12	481	501	MYB binding site involved in drought-inducibility
EsiS02g0012780.1	EsPCF12	493	513	MYB binding site involved in drought-inducibility
EsiS02g0012780.1	EsPCF12	26	46	MYBHv1 binding site
EsiS02g0012780.1	EsPCF12	1799	1819	MYBHv1 binding site
EsiH02g0052650.1	EsPCF13	1027	1047	cis-acting element involved in the abscisic acid responsiveness
EsiH02g0052650.1	EsPCF13	1689	1709	cis-acting element involved in the abscisic acid responsiveness
EsiH02g0052650.1	EsPCF13	1160	1180	involved in endosperm-specific negative expression
EsiH02g0052650.1	EsPCF13	1019	1039	MYB binding site involved in drought-inducibility
EsiH02g0052650.1	EsPCF13	296	316	MYBHv1 binding site
EsiS02g0058140.1	EsPCF14	870	890	cis-acting element involved in salicylic acid responsiveness
EsiS02g0058140.1	EsPCF14	1468	1488	cis-acting element involved in the abscisic acid responsiveness
EsiS02g0058140.1	EsPCF14	140	160	cis-acting regulatory element involved in the MeJA-responsiveness
EsiS02g0058140.1	EsPCF14	1124	1144	cis-acting regulatory element involved in the MeJA-responsiveness
EsiS02g0058140.1	EsPCF14	140	160	cis-acting regulatory element involved in the MeJA-responsiveness
EsiS02g0058140.1	EsPCF14	1124	1144	cis-acting regulatory element involved in the MeJA-responsiveness
EsiS02g0058140.1	EsPCF14	924	944	MYB binding site involved in drought-inducibility
EsiH06g0013360.1	EsPCF15	1234	1254	cis-acting element involved in gibberellin-responsiveness
EsiH06g0013360.1	EsPCF15	1539	1559	cis-acting element involved in salicylic acid responsiveness
EsiH06g0013360.1	EsPCF15	289	309	cis-acting element involved in the abscisic acid responsiveness
EsiH06g0013360.1	EsPCF15	290	310	cis-acting element involved in the abscisic acid responsiveness
EsiH06g0013360.1	EsPCF15	917	937	cis-acting element involved in the abscisic acid responsiveness
EsiH06g0013360.1	EsPCF15	918	938	cis-acting element involved in the abscisic acid responsiveness
EsiH06g0013360.1	EsPCF15	1124	1144	cis-acting element involved in the abscisic acid responsiveness
EsiH06g0013360.1	EsPCF15	1168	1188	cis-acting element involved in the abscisic acid responsiveness
EsiH06g0013360.1	EsPCF15	1269	1289	cis-acting element involved in the abscisic acid responsiveness
EsiH06g0013360.1	EsPCF15	413	433	cis-acting regulatory element involved in auxin responsiveness
EsiH06g0013360.1	EsPCF15	68	88	cis-acting regulatory element involved in the MeJA-responsiveness
EsiH06g0013360.1	EsPCF15	124	144	cis-acting regulatory element involved in the MeJA-responsiveness
EsiH06g0013360.1	EsPCF15	68	88	cis-acting regulatory element involved in the MeJA-responsiveness
EsiH06g0013360.1	EsPCF15	124	144	cis-acting regulatory element involved in the MeJA-responsiveness
EsiH06g0013360.1	EsPCF15	874	894	cis-acting regulatory element related to meristem expression
EsiH06g0013360.1	EsPCF15	1037	1057	gibberellin-responsive element
EsiH06g0013360.1	EsPCF15	165	185	MYB binding site involved in drought-inducibility
EsiH06g0013360.1	EsPCF15	1105	1125	MYBHv1 binding site
EsiS06g0015740.1	EsPCF16	1289	1309	cis-acting element involved in gibberellin-responsiveness
EsiS06g0015740.1	EsPCF16	1593	1613	cis-acting element involved in salicylic acid responsiveness
EsiS06g0015740.1	EsPCF16	950	970	cis-acting element involved in the abscisic acid responsiveness
EsiS06g0015740.1	EsPCF16	951	971	cis-acting element involved in the abscisic acid responsiveness
EsiS06g0015740.1	EsPCF16	1174	1194	cis-acting element involved in the abscisic acid responsiveness
EsiS06g0015740.1	EsPCF16	1222	1242	cis-acting element involved in the abscisic acid responsiveness
EsiS06g0015740.1	EsPCF16	1324	1344	cis-acting element involved in the abscisic acid responsiveness
EsiS06g0015740.1	EsPCF16	411	431	cis-acting regulatory element involved in auxin responsiveness
EsiS06g0015740.1	EsPCF16	903	923	cis-acting regulatory element related to meristem expression
EsiS06g0015740.1	EsPCF16	1077	1097	gibberellin-responsive element
EsiO0052240.1	EsPCF17	1332	1352	cis-acting element involved in defense and stress responsiveness
EsiO0052240.1	EsPCF17	977	997	cis-acting element involved in low-temperature responsiveness
EsiO0052240.1	EsPCF17	1953	1973	cis-acting element involved in low-temperature responsiveness
EsiO0052240.1	EsPCF17	461	481	cis-acting element involved in the abscisic acid responsiveness
EsiO0052240.1	EsPCF17	462	482	cis-acting element involved in the abscisic acid responsiveness
EsiO0052240.1	EsPCF17	842	862	cis-acting element involved in the abscisic acid responsiveness
EsiO0052240.1	EsPCF17	1023	1043	cis-acting element involved in the abscisic acid responsiveness
EsiO0052240.1	EsPCF17	465	485	cis-acting regulatory element involved in the MeJA-responsiveness
EsiO0052240.1	EsPCF17	840	860	cis-acting regulatory element involved in the MeJA-responsiveness
EsiO0052240.1	EsPCF17	925	945	cis-acting regulatory element involved in the MeJA-responsiveness
EsiO0052240.1	EsPCF17	1010	1030	cis-acting regulatory element involved in the MeJA-responsiveness
EsiO0052240.1	EsPCF17	1921	1941	cis-acting regulatory element involved in the MeJA-responsiveness
EsiO0052240.1	EsPCF17	465	485	cis-acting regulatory element involved in the MeJA-responsiveness
EsiO0052240.1	EsPCF17	840	860	cis-acting regulatory element involved in the MeJA-responsiveness
EsiO0052240.1	EsPCF17	925	945	cis-acting regulatory element involved in the MeJA-responsiveness
EsiO0052240.1	EsPCF17	1010	1030	cis-acting regulatory element involved in the MeJA-responsiveness
EsiO0052240.1	EsPCF17	1921	1941	cis-acting regulatory element involved in the MeJA-responsiveness
EsiO0052240.1	EsPCF17	735	755	cis-acting regulatory element involved in zein metabolism regulation
EsiO0052240.1	EsPCF17	1873	1893	cis-acting regulatory element involved in zein metabolism regulation
EsiO0052240.1	EsPCF17	323	343	cis-acting regulatory element related to meristem expression
EsiS07g0040300.1	EsPCF18	1336	1356	cis-acting element involved in defense and stress responsiveness
EsiS07g0040300.1	EsPCF18	981	1001	cis-acting element involved in low-temperature responsiveness
EsiS07g0040300.1	EsPCF18	465	485	cis-acting element involved in the abscisic acid responsiveness
EsiS07g0040300.1	EsPCF18	466	486	cis-acting element involved in the abscisic acid responsiveness
EsiS07g0040300.1	EsPCF18	846	866	cis-acting element involved in the abscisic acid responsiveness
EsiS07g0040300.1	EsPCF18	1027	1047	cis-acting element involved in the abscisic acid responsiveness
EsiS07g0040300.1	EsPCF18	469	489	cis-acting regulatory element involved in the MeJA-responsiveness
EsiS07g0040300.1	EsPCF18	844	864	cis-acting regulatory element involved in the MeJA-responsiveness
EsiS07g0040300.1	EsPCF18	929	949	cis-acting regulatory element involved in the MeJA-responsiveness
EsiS07g0040300.1	EsPCF18	1014	1034	cis-acting regulatory element involved in the MeJA-responsiveness
EsiS07g0040300.1	EsPCF18	1921	1941	cis-acting regulatory element involved in the MeJA-responsiveness
EsiS07g0040300.1	EsPCF18	469	489	cis-acting regulatory element involved in the MeJA-responsiveness
EsiS07g0040300.1	EsPCF18	844	864	cis-acting regulatory element involved in the MeJA-responsiveness
EsiS07g0040300.1	EsPCF18	929	949	cis-acting regulatory element involved in the MeJA-responsiveness
EsiS07g0040300.1	EsPCF18	1014	1034	cis-acting regulatory element involved in the MeJA-responsiveness
EsiS07g0040300.1	EsPCF18	1921	1941	cis-acting regulatory element involved in the MeJA-responsiveness
EsiS07g0040300.1	EsPCF18	739	759	cis-acting regulatory element involved in zein metabolism regulation
EsiS07g0040300.1	EsPCF18	327	347	cis-acting regulatory element related to meristem expression
EsiH03g0011170.1	EsPCF19	47	67	auxin-responsive element
EsiH03g0011170.1	EsPCF19	416	436	cis-acting element involved in salicylic acid responsiveness
EsiH03g0011170.1	EsPCF19	1111	1131	cis-acting element involved in the abscisic acid responsiveness
EsiH03g0011170.1	EsPCF19	1269	1289	cis-acting element involved in the abscisic acid responsiveness
EsiH03g0011170.1	EsPCF19	1270	1290	cis-acting element involved in the abscisic acid responsiveness
EsiH03g0011170.1	EsPCF19	1829	1849	cis-acting regulatory element involved in auxin responsiveness
EsiH03g0011170.1	EsPCF19	1319	1339	cis-acting regulatory element related to meristem expression
EsiH03g0011170.1	EsPCF19	924	944	cis-regulatory element involved in endosperm expression
EsiH03g0011170.1	EsPCF19	1368	1388	MYB binding site involved in drought-inducibility
EsiH03g0011170.1	EsPCF19	545	565	wound-responsive element
EsiS03g0012650.1	EsPCF20	1315	1335	cis-acting element involved in the abscisic acid responsiveness
EsiS03g0012650.1	EsPCF20	1317	1337	cis-acting element involved in the abscisic acid responsiveness
EsiS03g0012650.1	EsPCF20	1318	1338	cis-acting element involved in the abscisic acid responsiveness
EsiS03g0012650.1	EsPCF20	545	565	cis-acting regulatory element involved in zein metabolism regulation
EsiS03g0012650.1	EsPCF20	1156	1176	cis-acting regulatory element involved in zein metabolism regulation
EsiS03g0012650.1	EsPCF20	1456	1476	enhancer-like element involved in anoxic specific inducibility
EsiS03g0012650.1	EsPCF20	171	191	gibberellin-responsive element
EsiS03g0012650.1	EsPCF20	785	805	gibberellin-responsive element
EsiS03g0012650.1	EsPCF20	711	731	MYB binding site involved in drought-inducibility
EsiS03g0012650.1	EsPCF20	1413	1433	MYB binding site involved in drought-inducibility
EsiS03g0012650.1	EsPCF20	313	333	MYBHv1 binding site
EsiO0025090.1	EsPCF21	162	182	cis-acting element involved in low-temperature responsiveness
EsiO0025090.1	EsPCF21	514	534	cis-acting element involved in the abscisic acid responsiveness
EsiO0025090.1	EsPCF21	168	188	cis-acting regulatory element involved in circadian control
EsiO0025090.1	EsPCF21	228	248	cis-acting regulatory element involved in the MeJA-responsiveness
EsiO0025090.1	EsPCF21	911	931	cis-acting regulatory element involved in the MeJA-responsiveness
EsiO0025090.1	EsPCF21	228	248	cis-acting regulatory element involved in the MeJA-responsiveness
EsiO0025090.1	EsPCF21	911	931	cis-acting regulatory element involved in the MeJA-responsiveness
EsiO0025090.1	EsPCF21	254	274	cis-acting regulatory element related to meristem expression
EsiO0025090.1	EsPCF21	799	819	cis-acting regulatory element related to meristem expression
EsiO0025090.1	EsPCF21	1828	1848	gibberellin-responsive element
EsiO0025090.1	EsPCF21	900	920	gibberellin-responsive element
EsiO0025090.1	EsPCF21	1856	1876	MYBHv1 binding site
EsiO0044250.1	EsPCF22	955	975	auxin-responsive element
EsiO0044250.1	EsPCF22	1578	1598	cis-acting element involved in cell cycle regulation
EsiO0044250.1	EsPCF22	1512	1532	cis-acting element involved in the abscisic acid responsiveness
EsiO0044250.1	EsPCF22	1513	1533	cis-acting element involved in the abscisic acid responsiveness
EsiO0044250.1	EsPCF22	1342	1362	cis-acting regulatory element involved in circadian control
EsiO0044250.1	EsPCF22	1671	1691	cis-acting regulatory element involved in the MeJA-responsiveness
EsiO0044250.1	EsPCF22	865	885	enhancer-like element involved in anoxic specific inducibility
EsiO0044250.1	EsPCF22	1045	1065	enhancer-like element involved in anoxic specific inducibility
EsiO0044250.1	EsPCF22	1403	1423	enhancer-like element involved in anoxic specific inducibility
EsiO0044250.1	EsPCF22	565	585	MYB binding site involved in drought-inducibility
EsiO0044250.1	EsPCF22	1580	1600	MYBHv1 binding site
EsiS06g0002850.1	EsPCF23	1566	1586	cis-acting element involved in cell cycle regulation
EsiS06g0002850.1	EsPCF23	953	973	cis-acting element involved in the abscisic acid responsiveness
EsiS06g0002850.1	EsPCF23	1449	1469	cis-acting element involved in the abscisic acid responsiveness
EsiS06g0002850.1	EsPCF23	1451	1471	cis-acting element involved in the abscisic acid responsiveness
EsiS06g0002850.1	EsPCF23	1452	1472	cis-acting element involved in the abscisic acid responsiveness
EsiS06g0002850.1	EsPCF23	1503	1523	cis-acting element involved in the abscisic acid responsiveness
EsiS06g0002850.1	EsPCF23	1504	1524	cis-acting element involved in the abscisic acid responsiveness
EsiS06g0002850.1	EsPCF23	1337	1357	cis-acting regulatory element involved in circadian control
EsiS06g0002850.1	EsPCF23	93	113	cis-acting regulatory element involved in the MeJA-responsiveness
EsiS06g0002850.1	EsPCF23	844	864	cis-acting regulatory element involved in the MeJA-responsiveness
EsiS06g0002850.1	EsPCF23	951	971	cis-acting regulatory element involved in the MeJA-responsiveness
EsiS06g0002850.1	EsPCF23	1258	1278	cis-acting regulatory element involved in the MeJA-responsiveness
EsiS06g0002850.1	EsPCF23	1298	1318	cis-acting regulatory element involved in the MeJA-responsiveness
EsiS06g0002850.1	EsPCF23	1659	1679	cis-acting regulatory element involved in the MeJA-responsiveness
EsiS06g0002850.1	EsPCF23	93	113	cis-acting regulatory element involved in the MeJA-responsiveness
EsiS06g0002850.1	EsPCF23	844	864	cis-acting regulatory element involved in the MeJA-responsiveness
EsiS06g0002850.1	EsPCF23	951	971	cis-acting regulatory element involved in the MeJA-responsiveness
EsiS06g0002850.1	EsPCF23	1258	1278	cis-acting regulatory element involved in the MeJA-responsiveness
EsiS06g0002850.1	EsPCF23	1298	1318	cis-acting regulatory element involved in the MeJA-responsiveness
EsiS06g0002850.1	EsPCF23	1659	1679	cis-acting regulatory element involved in the MeJA-responsiveness
EsiS06g0002850.1	EsPCF23	1766	1786	cis-regulatory element involved in endosperm expression
EsiS06g0002850.1	EsPCF23	283	303	enhancer-like element involved in anoxic specific inducibility
EsiS06g0002850.1	EsPCF23	436	456	enhancer-like element involved in anoxic specific inducibility
EsiS06g0002850.1	EsPCF23	1003	1023	enhancer-like element involved in anoxic specific inducibility
EsiS06g0002850.1	EsPCF23	433	453	MYBHv1 binding site
EsiS06g0002850.1	EsPCF23	1568	1588	MYBHv1 binding site
EsiH02g0021210.1	EsPCF24	806	826	auxin-responsive element
EsiH02g0021210.1	EsPCF24	1397	1417	cis-acting element involved in low-temperature responsiveness
EsiH02g0021210.1	EsPCF24	516	536	cis-acting element involved in the abscisic acid responsiveness
EsiH02g0021210.1	EsPCF24	1386	1406	cis-acting element involved in the abscisic acid responsiveness
EsiH02g0021210.1	EsPCF24	1834	1854	cis-acting element involved in the abscisic acid responsiveness
EsiH02g0021210.1	EsPCF24	539	559	cis-acting regulatory element involved in the MeJA-responsiveness
EsiH02g0021210.1	EsPCF24	880	900	cis-acting regulatory element involved in the MeJA-responsiveness
EsiH02g0021210.1	EsPCF24	1832	1852	cis-acting regulatory element involved in the MeJA-responsiveness
EsiH02g0021210.1	EsPCF24	1948	1968	cis-acting regulatory element involved in the MeJA-responsiveness
EsiH02g0021210.1	EsPCF24	539	559	cis-acting regulatory element involved in the MeJA-responsiveness
EsiH02g0021210.1	EsPCF24	880	900	cis-acting regulatory element involved in the MeJA-responsiveness
EsiH02g0021210.1	EsPCF24	1832	1852	cis-acting regulatory element involved in the MeJA-responsiveness
EsiH02g0021210.1	EsPCF24	1948	1968	cis-acting regulatory element involved in the MeJA-responsiveness
EsiH02g0021210.1	EsPCF24	185	205	cis-acting regulatory element involved in zein metabolism regulation
EsiH02g0021210.1	EsPCF24	1098	1118	cis-acting regulatory element involved in zein metabolism regulation
EsiH02g0021210.1	EsPCF24	1425	1445	cis-acting regulatory element related to meristem expression
EsiH02g0021210.1	EsPCF24	1725	1745	cis-acting regulatory element related to meristem expression
EsiH02g0021210.1	EsPCF24	547	567	enhancer-like element involved in anoxic specific inducibility
EsiH02g0021210.1	EsPCF24	1611	1631	enhancer-like element involved in anoxic specific inducibility
EsiH02g0021210.1	EsPCF24	403	423	MYB binding site involved in drought-inducibility
EsiH02g0021210.1	EsPCF24	631	651	MYB binding site involved in drought-inducibility
EsiH02g0021210.1	EsPCF24	1826	1846	MYB binding site involved in drought-inducibility
EsiS02g0024420.1	EsPCF25	539	559	cis-acting element involved in the abscisic acid responsiveness
EsiS02g0024420.1	EsPCF25	562	582	cis-acting regulatory element involved in the MeJA-responsiveness
EsiS02g0024420.1	EsPCF25	1636	1656	cis-acting regulatory element involved in the MeJA-responsiveness
EsiS02g0024420.1	EsPCF25	1822	1842	cis-acting regulatory element involved in the MeJA-responsiveness
EsiS02g0024420.1	EsPCF25	562	582	cis-acting regulatory element involved in the MeJA-responsiveness
EsiS02g0024420.1	EsPCF25	1636	1656	cis-acting regulatory element involved in the MeJA-responsiveness
EsiS02g0024420.1	EsPCF25	1822	1842	cis-acting regulatory element involved in the MeJA-responsiveness
EsiS02g0024420.1	EsPCF25	221	241	cis-acting regulatory element involved in zein metabolism regulation
EsiS02g0024420.1	EsPCF25	570	590	enhancer-like element involved in anoxic specific inducibility
EsiS02g0024420.1	EsPCF25	71	91	gibberellin-responsive element
EsiS02g0024420.1	EsPCF25	436	456	MYB binding site involved in drought-inducibility
EsiH06g0020860.1	EsPCF26	979	999	auxin-responsive element
EsiH06g0020860.1	EsPCF26	1018	1038	auxin-responsive element
EsiH06g0020860.1	EsPCF26	94	114	cis-acting element involved in low-temperature responsiveness
EsiH06g0020860.1	EsPCF26	212	232	cis-acting element involved in low-temperature responsiveness
EsiH06g0020860.1	EsPCF26	1536	1556	cis-acting element involved in low-temperature responsiveness
EsiH06g0020860.1	EsPCF26	1216	1236	cis-acting element involved in the abscisic acid responsiveness
EsiH06g0020860.1	EsPCF26	1231	1251	cis-acting element involved in the abscisic acid responsiveness
EsiH06g0020860.1	EsPCF26	1894	1914	cis-acting element involved in the abscisic acid responsiveness
EsiH06g0020860.1	EsPCF26	1229	1249	cis-acting regulatory element involved in the MeJA-responsiveness
EsiH06g0020860.1	EsPCF26	1915	1935	cis-acting regulatory element involved in the MeJA-responsiveness
EsiH06g0020860.1	EsPCF26	1229	1249	cis-acting regulatory element involved in the MeJA-responsiveness
EsiH06g0020860.1	EsPCF26	1915	1935	cis-acting regulatory element involved in the MeJA-responsiveness
EsiH06g0020860.1	EsPCF26	1220	1240	cis-acting regulatory element related to meristem expression
EsiH06g0020860.1	EsPCF26	172	192	gibberellin-responsive element
EsiH06g0020860.1	EsPCF26	1308	1328	gibberellin-responsive element
EsiH06g0020860.1	EsPCF26	1438	1458	gibberellin-responsive element
EsiH06g0020860.1	EsPCF26	1249	1269	MYB binding site involved in drought-inducibility
EsiH06g0020860.1	EsPCF26	151	171	MYBHv1 binding site
EsiS06g0022780.1	EsPCF27	675	695	cis-acting element involved in low-temperature responsiveness
EsiS06g0022780.1	EsPCF27	1544	1564	cis-acting element involved in the abscisic acid responsiveness
EsiS06g0022780.1	EsPCF27	1624	1644	cis-acting element involved in the abscisic acid responsiveness
EsiS06g0022780.1	EsPCF27	1418	1438	cis-acting regulatory element involved in auxin responsiveness
EsiS06g0022780.1	EsPCF27	364	384	cis-acting regulatory element involved in the MeJA-responsiveness
EsiS06g0022780.1	EsPCF27	1916	1936	cis-acting regulatory element involved in the MeJA-responsiveness
EsiS06g0022780.1	EsPCF27	364	384	cis-acting regulatory element involved in the MeJA-responsiveness
EsiS06g0022780.1	EsPCF27	1916	1936	cis-acting regulatory element involved in the MeJA-responsiveness
EsiS06g0022780.1	EsPCF27	1597	1617	cis-acting regulatory element related to meristem expression
EsiS06g0022780.1	EsPCF27	1404	1424	cis-regulatory element involved in endosperm expression
EsiS06g0022780.1	EsPCF27	1177	1197	MYB binding site involved in drought-inducibility
EsiH03g0023770.1	EsCIN1	1355	1375	cis-acting element involved in defense and stress responsiveness
EsiH03g0023770.1	EsCIN1	235	255	cis-acting element involved in the abscisic acid responsiveness
EsiH03g0023770.1	EsCIN1	255	275	cis-acting element involved in the abscisic acid responsiveness
EsiH03g0023770.1	EsCIN1	486	506	cis-acting element involved in the abscisic acid responsiveness
EsiH03g0023770.1	EsCIN1	527	547	cis-acting element involved in the abscisic acid responsiveness
EsiH03g0023770.1	EsCIN1	964	984	cis-acting element involved in the abscisic acid responsiveness
EsiH03g0023770.1	EsCIN1	1763	1783	cis-acting element involved in the abscisic acid responsiveness
EsiH03g0023770.1	EsCIN1	1767	1787	cis-acting element involved in the abscisic acid responsiveness
EsiH03g0023770.1	EsCIN1	233	253	cis-acting regulatory element involved in the MeJA-responsiveness
EsiH03g0023770.1	EsCIN1	233	253	cis-acting regulatory element involved in the MeJA-responsiveness
EsiH03g0023770.1	EsCIN1	80	100	cis-acting regulatory element involved in zein metabolism regulation
EsiH03g0023770.1	EsCIN1	1926	1946	cis-acting regulatory element involved in zein metabolism regulation
EsiH03g0023770.1	EsCIN1	1999	2019	cis-acting regulatory element related to meristem expression
EsiH03g0023770.1	EsCIN1	1764	1784	cis-acting regulatory element root specific
EsiH03g0023770.1	EsCIN1	139	159	enhancer-like element involved in anoxic specific inducibility
EsiH03g0023770.1	EsCIN1	1791	1811	enhancer-like element involved in anoxic specific inducibility
EsiH03g0023770.1	EsCIN1	1059	1079	gibberellin-responsive element
EsiH03g0023770.1	EsCIN1	1684	1704	MYB binding site involved in drought-inducibility
EsiS03g0025210.1	EsCIN2	199	219	cis-acting element involved in the abscisic acid responsiveness
EsiS03g0025210.1	EsCIN2	1019	1039	cis-acting element involved in the abscisic acid responsiveness
EsiS03g0025210.1	EsCIN2	1023	1043	cis-acting element involved in the abscisic acid responsiveness
EsiS03g0025210.1	EsCIN2	1204	1224	cis-acting element involved in the abscisic acid responsiveness
EsiS03g0025210.1	EsCIN2	1221	1241	cis-acting element involved in the abscisic acid responsiveness
EsiS03g0025210.1	EsCIN2	1444	1464	cis-acting element involved in the abscisic acid responsiveness
EsiS03g0025210.1	EsCIN2	1534	1554	cis-acting element involved in the abscisic acid responsiveness
EsiS03g0025210.1	EsCIN2	1283	1303	cis-acting regulatory element involved in seed-specific regulation
EsiS03g0025210.1	EsCIN2	1928	1948	cis-acting regulatory element involved in zein metabolism regulation
EsiS03g0025210.1	EsCIN2	1477	1497	cis-acting regulatory element related to meristem expression
EsiS03g0025210.1	EsCIN2	1558	1578	cis-acting regulatory element related to meristem expression
EsiS03g0025210.1	EsCIN2	1830	1850	cis-acting regulatory element related to meristem expression
EsiS03g0025210.1	EsCIN2	1996	2016	cis-acting regulatory element related to meristem expression
EsiS03g0025210.1	EsCIN2	1020	1040	cis-acting regulatory element root specific
EsiS03g0025210.1	EsCIN2	997	1017	enhancer-like element involved in anoxic specific inducibility
EsiS03g0025210.1	EsCIN2	605	625	MYB binding site involved in drought-inducibility
EsiS03g0025210.1	EsCIN2	939	959	MYB binding site involved in drought-inducibility
EsiS03g0025210.1	EsCIN2	1000	1020	MYBHv1 binding site
EsiS03g0025210.1	EsCIN2	1308	1328	MYBHv1 binding site
EsiH01g0012500.1	EsCIN3	1387	1407	cis-acting element involved in salicylic acid responsiveness
EsiH01g0012500.1	EsCIN3	185	205	cis-acting element involved in the abscisic acid responsiveness
EsiH01g0012500.1	EsCIN3	186	206	cis-acting element involved in the abscisic acid responsiveness
EsiH01g0012500.1	EsCIN3	1734	1754	cis-acting element involved in the abscisic acid responsiveness
EsiH01g0012500.1	EsCIN3	1736	1756	cis-acting element involved in the abscisic acid responsiveness
EsiH01g0012500.1	EsCIN3	642	662	cis-acting regulatory element involved in the MeJA-responsiveness
EsiH01g0012500.1	EsCIN3	780	800	cis-acting regulatory element involved in the MeJA-responsiveness
EsiH01g0012500.1	EsCIN3	642	662	cis-acting regulatory element involved in the MeJA-responsiveness
EsiH01g0012500.1	EsCIN3	780	800	cis-acting regulatory element involved in the MeJA-responsiveness
EsiH01g0012500.1	EsCIN3	1836	1856	cis-acting regulatory element related to meristem expression
EsiH01g0012500.1	EsCIN3	1846	1866	cis-regulatory element involved in endosperm expression
EsiH01g0012500.1	EsCIN3	410	430	enhancer-like element involved in anoxic specific inducibility
EsiS01g0013380.1	EsCIN4	799	819	cis-acting element involved in the abscisic acid responsiveness
EsiS01g0013380.1	EsCIN4	801	821	cis-acting element involved in the abscisic acid responsiveness
EsiS01g0013380.1	EsCIN4	1724	1744	cis-acting element involved in the abscisic acid responsiveness
EsiS01g0013380.1	EsCIN4	1726	1746	cis-acting element involved in the abscisic acid responsiveness
EsiS01g0013380.1	EsCIN4	84	104	cis-acting regulatory element involved in the MeJA-responsiveness
EsiS01g0013380.1	EsCIN4	122	142	cis-acting regulatory element involved in the MeJA-responsiveness
EsiS01g0013380.1	EsCIN4	621	641	cis-acting regulatory element involved in the MeJA-responsiveness
EsiS01g0013380.1	EsCIN4	782	802	cis-acting regulatory element involved in the MeJA-responsiveness
EsiS01g0013380.1	EsCIN4	1508	1528	cis-acting regulatory element involved in the MeJA-responsiveness
EsiS01g0013380.1	EsCIN4	84	104	cis-acting regulatory element involved in the MeJA-responsiveness
EsiS01g0013380.1	EsCIN4	122	142	cis-acting regulatory element involved in the MeJA-responsiveness
EsiS01g0013380.1	EsCIN4	621	641	cis-acting regulatory element involved in the MeJA-responsiveness
EsiS01g0013380.1	EsCIN4	782	802	cis-acting regulatory element involved in the MeJA-responsiveness
EsiS01g0013380.1	EsCIN4	1508	1528	cis-acting regulatory element involved in the MeJA-responsiveness
EsiS01g0013380.1	EsCIN4	208	228	cis-acting regulatory element related to meristem expression
EsiS01g0013380.1	EsCIN4	738	758	cis-acting regulatory element related to meristem expression
EsiS01g0013380.1	EsCIN4	1582	1602	cis-acting regulatory element related to meristem expression
EsiS01g0013380.1	EsCIN4	1828	1848	cis-acting regulatory element related to meristem expression
EsiS01g0013380.1	EsCIN4	1836	1856	cis-acting regulatory element related to meristem expression
EsiS01g0013380.1	EsCIN4	1846	1866	cis-regulatory element involved in endosperm expression
EsiS01g0013380.1	EsCIN4	1689	1709	MYB binding site involved in drought-inducibility
EsiH05g0051330.1	EsCIN5	1429	1449	cis-acting element involved in gibberellin-responsiveness
EsiH05g0051330.1	EsCIN5	282	302	cis-acting element involved in the abscisic acid responsiveness
EsiH05g0051330.1	EsCIN5	518	538	cis-acting element involved in the abscisic acid responsiveness
EsiH05g0051330.1	EsCIN5	851	871	cis-acting regulatory element involved in the MeJA-responsiveness
EsiH05g0051330.1	EsCIN5	851	871	cis-acting regulatory element involved in the MeJA-responsiveness
EsiH05g0051330.1	EsCIN5	1573	1593	cis-acting regulatory element involved in zein metabolism regulation
EsiH05g0051330.1	EsCIN5	689	709	cis-acting regulatory element related to meristem expression
EsiH05g0051330.1	EsCIN5	750	770	enhancer-like element involved in anoxic specific inducibility
EsiH05g0051330.1	EsCIN5	820	840	enhancer-like element involved in anoxic specific inducibility
EsiH05g0051330.1	EsCIN5	1549	1569	enhancer-like element involved in anoxic specific inducibility
EsiH05g0051330.1	EsCIN5	204	224	gibberellin-responsive element
EsiH05g0051330.1	EsCIN5	141	161	MYB binding site involved in drought-inducibility
EsiH05g0051330.1	EsCIN5	1238	1258	MYBHv1 binding site
EsiS05g0057070.1	EsCIN6	37	57	auxin-responsive element
EsiS05g0057070.1	EsCIN6	1087	1107	auxin-responsive element
EsiS05g0057070.1	EsCIN6	958	978	cis-acting element involved in low-temperature responsiveness
EsiS05g0057070.1	EsCIN6	1438	1458	cis-acting element involved in the abscisic acid responsiveness
EsiS05g0057070.1	EsCIN6	1263	1283	cis-acting regulatory element involved in circadian control
EsiS05g0057070.1	EsCIN6	1571	1591	cis-acting regulatory element involved in zein metabolism regulation
EsiS05g0057070.1	EsCIN6	702	722	cis-acting regulatory element related to meristem expression
EsiS05g0057070.1	EsCIN6	1074	1094	enhancer-like element involved in anoxic specific inducibility
EsiS05g0057070.1	EsCIN6	1547	1567	enhancer-like element involved in anoxic specific inducibility
EsiS05g0057070.1	EsCIN6	255	275	MYBHv1 binding site
EsiS05g0057070.1	EsCIN6	1253	1273	MYBHv1 binding site
EsiH05g0013380.1	EsCIN7	1928	1948	cis-acting element involved in low-temperature responsiveness
EsiH05g0013380.1	EsCIN7	428	448	cis-acting element involved in the abscisic acid responsiveness
EsiH05g0013380.1	EsCIN7	1418	1438	cis-acting element involved in the abscisic acid responsiveness
EsiH05g0013380.1	EsCIN7	105	125	cis-acting regulatory element involved in the MeJA-responsiveness
EsiH05g0013380.1	EsCIN7	833	853	cis-acting regulatory element involved in the MeJA-responsiveness
EsiH05g0013380.1	EsCIN7	1052	1072	cis-acting regulatory element involved in the MeJA-responsiveness
EsiH05g0013380.1	EsCIN7	105	125	cis-acting regulatory element involved in the MeJA-responsiveness
EsiH05g0013380.1	EsCIN7	833	853	cis-acting regulatory element involved in the MeJA-responsiveness
EsiH05g0013380.1	EsCIN7	1052	1072	cis-acting regulatory element involved in the MeJA-responsiveness
EsiH05g0013380.1	EsCIN7	634	654	cis-acting regulatory element related to meristem expression
EsiH05g0013380.1	EsCIN7	1344	1364	cis-acting regulatory element related to meristem expression
EsiH05g0013380.1	EsCIN7	1868	1888	cis-acting regulatory element related to meristem expression
EsiH05g0013380.1	EsCIN7	874	894	enhancer-like element involved in anoxic specific inducibility
EsiH05g0013380.1	EsCIN7	1681	1701	enhancer-like element involved in anoxic specific inducibility
EsiH05g0013380.1	EsCIN7	24	44	gibberellin-responsive element
EsiH05g0013380.1	EsCIN7	1857	1877	MYBHv1 binding site
EsiS05g0015550.1	EsCIN8	1929	1949	cis-acting element involved in low-temperature responsiveness
EsiS05g0015550.1	EsCIN8	1762	1782	cis-acting element involved in salicylic acid responsiveness
EsiS05g0015550.1	EsCIN8	1402	1422	cis-acting element involved in the abscisic acid responsiveness
EsiS05g0015550.1	EsCIN8	1426	1446	cis-acting regulatory element involved in seed-specific regulation
EsiS05g0015550.1	EsCIN8	109	129	cis-acting regulatory element involved in the MeJA-responsiveness
EsiS05g0015550.1	EsCIN8	923	943	cis-acting regulatory element involved in the MeJA-responsiveness
EsiS05g0015550.1	EsCIN8	109	129	cis-acting regulatory element involved in the MeJA-responsiveness
EsiS05g0015550.1	EsCIN8	923	943	cis-acting regulatory element involved in the MeJA-responsiveness
EsiS05g0015550.1	EsCIN8	1333	1353	cis-acting regulatory element involved in zein metabolism regulation
EsiS05g0015550.1	EsCIN8	514	534	cis-acting regulatory element related to meristem expression
EsiS05g0015550.1	EsCIN8	1020	1040	cis-acting regulatory element related to meristem expression
EsiS05g0015550.1	EsCIN8	1038	1058	cis-acting regulatory element related to meristem expression
EsiS05g0015550.1	EsCIN8	1887	1907	cis-acting regulatory element related to meristem expression
EsiS05g0015550.1	EsCIN8	590	610	enhancer-like element involved in anoxic specific inducibility
EsiS05g0015550.1	EsCIN8	912	932	enhancer-like element involved in anoxic specific inducibility
EsiS05g0015550.1	EsCIN8	1653	1673	enhancer-like element involved in anoxic specific inducibility
EsiS05g0015550.1	EsCIN8	1747	1767	enhancer-like element involved in anoxic specific inducibility
EsiS05g0015550.1	EsCIN8	612	632	MYBHv1 binding site
EsiS05g0015550.1	EsCIN8	1390	1410	MYBHv1 binding site
EsiS05g0015550.1	EsCIN8	1876	1896	MYBHv1 binding site
EsiH03g0024280.1	EsCIN9	152	172	auxin-responsive element
EsiH03g0024280.1	EsCIN9	380	400	cis-acting element involved in low-temperature responsiveness
EsiH03g0024280.1	EsCIN9	1454	1474	cis-acting element involved in low-temperature responsiveness
EsiH03g0024280.1	EsCIN9	454	474	cis-acting element involved in the abscisic acid responsiveness
EsiH03g0024280.1	EsCIN9	1351	1371	cis-acting element involved in the abscisic acid responsiveness
EsiH03g0024280.1	EsCIN9	1354	1374	cis-acting element involved in the abscisic acid responsiveness
EsiH03g0024280.1	EsCIN9	1513	1533	cis-acting element involved in the abscisic acid responsiveness
EsiH03g0024280.1	EsCIN9	1964	1984	cis-acting element involved in the abscisic acid responsiveness
EsiH03g0024280.1	EsCIN9	1043	1063	cis-acting regulatory element involved in seed-specific regulation
EsiH03g0024280.1	EsCIN9	1998	2018	cis-acting regulatory element involved in seed-specific regulation
EsiH03g0024280.1	EsCIN9	452	472	cis-acting regulatory element involved in the MeJA-responsiveness
EsiH03g0024280.1	EsCIN9	1521	1541	cis-acting regulatory element involved in the MeJA-responsiveness
EsiH03g0024280.1	EsCIN9	452	472	cis-acting regulatory element involved in the MeJA-responsiveness
EsiH03g0024280.1	EsCIN9	1521	1541	cis-acting regulatory element involved in the MeJA-responsiveness
EsiH03g0024280.1	EsCIN9	450	470	cis-acting regulatory element involved in zein metabolism regulation
EsiH03g0024280.1	EsCIN9	73	93	cis-regulatory element involved in endosperm expression
EsiS03g0025790.1	EsCIN10	1810	1830	auxin-responsive element
EsiS03g0025790.1	EsCIN10	2003	2023	cis-acting element involved in low-temperature responsiveness
EsiS03g0025790.1	EsCIN10	803	823	cis-acting element involved in salicylic acid responsiveness
EsiS03g0025790.1	EsCIN10	529	549	cis-acting element involved in the abscisic acid responsiveness
EsiS03g0025790.1	EsCIN10	915	935	cis-acting element involved in the abscisic acid responsiveness
EsiS03g0025790.1	EsCIN10	1297	1317	cis-acting element involved in the abscisic acid responsiveness
EsiS03g0025790.1	EsCIN10	1446	1466	cis-acting element involved in the abscisic acid responsiveness
EsiS03g0025790.1	EsCIN10	1922	1942	cis-acting element involved in the abscisic acid responsiveness
EsiS03g0025790.1	EsCIN10	174	194	cis-acting regulatory element involved in the MeJA-responsiveness
EsiS03g0025790.1	EsCIN10	907	927	cis-acting regulatory element involved in the MeJA-responsiveness
EsiS03g0025790.1	EsCIN10	1072	1092	cis-acting regulatory element involved in the MeJA-responsiveness
EsiS03g0025790.1	EsCIN10	1562	1582	cis-acting regulatory element involved in the MeJA-responsiveness
EsiS03g0025790.1	EsCIN10	1799	1819	cis-acting regulatory element involved in the MeJA-responsiveness
EsiS03g0025790.1	EsCIN10	174	194	cis-acting regulatory element involved in the MeJA-responsiveness
EsiS03g0025790.1	EsCIN10	907	927	cis-acting regulatory element involved in the MeJA-responsiveness
EsiS03g0025790.1	EsCIN10	1072	1092	cis-acting regulatory element involved in the MeJA-responsiveness
EsiS03g0025790.1	EsCIN10	1562	1582	cis-acting regulatory element involved in the MeJA-responsiveness
EsiS03g0025790.1	EsCIN10	1799	1819	cis-acting regulatory element involved in the MeJA-responsiveness
EsiS03g0025790.1	EsCIN10	919	939	cis-acting regulatory element related to meristem expression
EsiS03g0025790.1	EsCIN10	990	1010	cis-acting regulatory element related to meristem expression
EsiS03g0025790.1	EsCIN10	1531	1551	cis-acting regulatory element related to meristem expression
EsiS03g0025790.1	EsCIN10	1862	1882	cis-acting regulatory element related to meristem expression
EsiS03g0025790.1	EsCIN10	66	86	enhancer-like element involved in anoxic specific inducibility
EsiS03g0025790.1	EsCIN10	482	502	enhancer-like element involved in anoxic specific inducibility
EsiS03g0025790.1	EsCIN10	543	563	enhancer-like element involved in anoxic specific inducibility
EsiS03g0025790.1	EsCIN10	885	905	enhancer-like element involved in anoxic specific inducibility
EsiS03g0025790.1	EsCIN10	963	983	enhancer-like element involved in anoxic specific inducibility
EsiS03g0025790.1	EsCIN10	1000	1020	enhancer-like element involved in anoxic specific inducibility
EsiS03g0025790.1	EsCIN10	1118	1138	enhancer-like element involved in anoxic specific inducibility
EsiS03g0025790.1	EsCIN10	1702	1722	MYB binding site involved in drought-inducibility
EsiS03g0025790.1	EsCIN10	1682	1702	MYBHv1 binding site
EsiH03g0039190.1	EsCIN11	503	523	cis-acting element involved in low-temperature responsiveness
EsiH03g0039190.1	EsCIN11	790	810	cis-acting element involved in salicylic acid responsiveness
EsiH03g0039190.1	EsCIN11	91	111	cis-acting element involved in the abscisic acid responsiveness
EsiH03g0039190.1	EsCIN11	308	328	cis-acting element involved in the abscisic acid responsiveness
EsiH03g0039190.1	EsCIN11	309	329	cis-acting element involved in the abscisic acid responsiveness
EsiH03g0039190.1	EsCIN11	1161	1181	cis-acting element involved in the abscisic acid responsiveness
EsiH03g0039190.1	EsCIN11	1031	1051	cis-acting regulatory element involved in zein metabolism regulation
EsiH03g0039190.1	EsCIN11	1161	1181	cis-acting regulatory element related to meristem expression
EsiH03g0039190.1	EsCIN11	287	307	enhancer-like element involved in anoxic specific inducibility
EsiH03g0039190.1	EsCIN11	1465	1485	enhancer-like element involved in anoxic specific inducibility
EsiH03g0039190.1	EsCIN11	1710	1730	enhancer-like element involved in anoxic specific inducibility
EsiH03g0039190.1	EsCIN11	1728	1748	enhancer-like element involved in anoxic specific inducibility
EsiH03g0039190.1	EsCIN11	1926	1946	enhancer-like element involved in anoxic specific inducibility
EsiH03g0039190.1	EsCIN11	362	382	MYB binding site involved in drought-inducibility
EsiH03g0039190.1	EsCIN11	975	995	MYB binding site involved in drought-inducibility
EsiH03g0039190.1	EsCIN11	1103	1123	MYB binding site involved in drought-inducibility
EsiS03g0041250.1	EsCIN12	673	693	auxin-responsive element
EsiS03g0041250.1	EsCIN12	653	673	cis-acting regulatory element involved in the MeJA-responsiveness
EsiS03g0041250.1	EsCIN12	653	673	cis-acting regulatory element involved in the MeJA-responsiveness
EsiS03g0041250.1	EsCIN12	595	615	enhancer-like element involved in anoxic specific inducibility
EsiS03g0041250.1	EsCIN12	1491	1511	enhancer-like element involved in anoxic specific inducibility
EsiS03g0041250.1	EsCIN12	1722	1742	enhancer-like element involved in anoxic specific inducibility
EsiS03g0041250.1	EsCIN12	1740	1760	enhancer-like element involved in anoxic specific inducibility
EsiS03g0041250.1	EsCIN12	1926	1946	enhancer-like element involved in anoxic specific inducibility
EsiS03g0041250.1	EsCIN12	1133	1153	MYB binding site involved in drought-inducibility
EsiS03g0041250.1	EsCIN12	598	618	MYBHv1 binding site
EsiH05g0033740.1	EsCYC1	550	570	cis-acting element involved in salicylic acid responsiveness
EsiH05g0033740.1	EsCYC1	577	597	cis-acting element involved in salicylic acid responsiveness
EsiH05g0033740.1	EsCYC1	453	473	cis-acting element involved in the abscisic acid responsiveness
EsiH05g0033740.1	EsCYC1	727	747	cis-acting element involved in the abscisic acid responsiveness
EsiH05g0033740.1	EsCYC1	1166	1186	cis-acting element involved in the abscisic acid responsiveness
EsiH05g0033740.1	EsCYC1	1229	1249	cis-acting element involved in the abscisic acid responsiveness
EsiH05g0033740.1	EsCYC1	1231	1251	cis-acting element involved in the abscisic acid responsiveness
EsiH05g0033740.1	EsCYC1	1232	1252	cis-acting element involved in the abscisic acid responsiveness
EsiH05g0033740.1	EsCYC1	442	462	cis-acting regulatory element involved in circadian control
EsiH05g0033740.1	EsCYC1	185	205	cis-acting regulatory element involved in the MeJA-responsiveness
EsiH05g0033740.1	EsCYC1	343	363	cis-acting regulatory element involved in the MeJA-responsiveness
EsiH05g0033740.1	EsCYC1	1413	1433	cis-acting regulatory element involved in the MeJA-responsiveness
EsiH05g0033740.1	EsCYC1	185	205	cis-acting regulatory element involved in the MeJA-responsiveness
EsiH05g0033740.1	EsCYC1	343	363	cis-acting regulatory element involved in the MeJA-responsiveness
EsiH05g0033740.1	EsCYC1	1413	1433	cis-acting regulatory element involved in the MeJA-responsiveness
EsiH05g0033740.1	EsCYC1	316	336	enhancer-like element involved in anoxic specific inducibility
EsiH05g0033740.1	EsCYC1	1407	1427	MYB binding site involved in drought-inducibility
EsiH05g0033740.1	EsCYC1	1916	1936	MYB binding site involved in drought-inducibility
EsiS05g0038480.1	EsCYC2	769	789	auxin-responsive element
EsiS05g0038480.1	EsCYC2	904	924	cis-acting element involved in low-temperature responsiveness
EsiS05g0038480.1	EsCYC2	1195	1215	cis-acting element involved in the abscisic acid responsiveness
EsiS05g0038480.1	EsCYC2	1258	1278	cis-acting element involved in the abscisic acid responsiveness
EsiS05g0038480.1	EsCYC2	1260	1280	cis-acting element involved in the abscisic acid responsiveness
EsiS05g0038480.1	EsCYC2	1261	1281	cis-acting element involved in the abscisic acid responsiveness
EsiS05g0038480.1	EsCYC2	1422	1442	cis-acting element involved in the abscisic acid responsiveness
EsiS05g0038480.1	EsCYC2	1442	1462	cis-acting regulatory element involved in the MeJA-responsiveness
EsiS05g0038480.1	EsCYC2	1442	1462	cis-acting regulatory element involved in the MeJA-responsiveness
EsiS05g0038480.1	EsCYC2	1161	1181	cis-acting regulatory element involved in zein metabolism regulation
EsiS05g0038480.1	EsCYC2	1131	1151	cis-acting regulatory element related to meristem expression
EsiS05g0038480.1	EsCYC2	1919	1939	MYB binding site involved in drought-inducibility
EsiH02g0055550.1	EsCYC3	1200	1220	cis-acting element involved in gibberellin-responsiveness
EsiH02g0055550.1	EsCYC3	378	398	cis-acting element involved in the abscisic acid responsiveness
EsiH02g0055550.1	EsCYC3	380	400	cis-acting element involved in the abscisic acid responsiveness
EsiH02g0055550.1	EsCYC3	381	401	cis-acting element involved in the abscisic acid responsiveness
EsiH02g0055550.1	EsCYC3	589	609	cis-acting element involved in the abscisic acid responsiveness
EsiH02g0055550.1	EsCYC3	719	739	cis-acting element involved in the abscisic acid responsiveness
EsiH02g0055550.1	EsCYC3	894	914	cis-acting element involved in the abscisic acid responsiveness
EsiH02g0055550.1	EsCYC3	367	387	cis-acting regulatory element involved in the MeJA-responsiveness
EsiH02g0055550.1	EsCYC3	741	761	cis-acting regulatory element involved in the MeJA-responsiveness
EsiH02g0055550.1	EsCYC3	846	866	cis-acting regulatory element involved in the MeJA-responsiveness
EsiH02g0055550.1	EsCYC3	367	387	cis-acting regulatory element involved in the MeJA-responsiveness
EsiH02g0055550.1	EsCYC3	741	761	cis-acting regulatory element involved in the MeJA-responsiveness
EsiH02g0055550.1	EsCYC3	846	866	cis-acting regulatory element involved in the MeJA-responsiveness
EsiH02g0055550.1	EsCYC3	971	991	cis-acting regulatory element involved in zein metabolism regulation
EsiH02g0055550.1	EsCYC3	1826	1846	cis-acting regulatory element related to meristem expression
EsiH02g0055550.1	EsCYC3	1173	1193	MYBHv1 binding site
EsiH02g0055550.1	EsCYC3	568	588	wound-responsive element
EsiS02g0061250.1	EsCYC4	1457	1477	cis-acting element involved in salicylic acid responsiveness
EsiS02g0061250.1	EsCYC4	1044	1064	cis-acting element involved in the abscisic acid responsiveness
EsiS02g0061250.1	EsCYC4	686	706	cis-acting regulatory element involved in the MeJA-responsiveness
EsiS02g0061250.1	EsCYC4	918	938	cis-acting regulatory element involved in the MeJA-responsiveness
EsiS02g0061250.1	EsCYC4	686	706	cis-acting regulatory element involved in the MeJA-responsiveness
EsiS02g0061250.1	EsCYC4	918	938	cis-acting regulatory element involved in the MeJA-responsiveness
EsiS02g0061250.1	EsCYC4	619	639	cis-acting regulatory element related to meristem expression
EsiS02g0061250.1	EsCYC4	830	850	cis-acting regulatory element related to meristem expression
EsiS02g0061250.1	EsCYC4	1906	1926	cis-acting regulatory element related to meristem expression
EsiS02g0061250.1	EsCYC4	799	819	enhancer-like element involved in anoxic specific inducibility
EsiS02g0061250.1	EsCYC4	1218	1238	MYBHv1 binding site
EsiH06g0037250.1	EsCYC5	1100	1120	cis-acting element involved in gibberellin-responsiveness
EsiH06g0037250.1	EsCYC5	1177	1197	cis-acting regulatory element involved in auxin responsiveness
EsiH06g0037250.1	EsCYC5	1833	1853	cis-acting regulatory element involved in seed-specific regulation
EsiH06g0037250.1	EsCYC5	499	519	cis-acting regulatory element related to meristem expression
EsiH06g0037250.1	EsCYC5	522	542	cis-acting regulatory element related to meristem expression
EsiH06g0037250.1	EsCYC5	546	566	cis-acting regulatory element related to meristem expression
EsiH06g0037250.1	EsCYC5	569	589	cis-acting regulatory element related to meristem expression
EsiH06g0037250.1	EsCYC5	615	635	cis-acting regulatory element related to meristem expression
EsiH06g0037250.1	EsCYC5	668	688	cis-acting regulatory element related to meristem expression
EsiH06g0037250.1	EsCYC5	682	702	cis-acting regulatory element related to meristem expression
EsiH06g0037250.1	EsCYC5	725	745	cis-acting regulatory element related to meristem expression
EsiH06g0037250.1	EsCYC5	1172	1192	MYB binding site involved in drought-inducibility
EsiO0011370.1	EsCYC6	180	200	cis-acting element involved in gibberellin-responsiveness
EsiO0011370.1	EsCYC6	279	299	cis-acting element involved in low-temperature responsiveness
EsiO0011370.1	EsCYC6	1636	1656	cis-acting element involved in salicylic acid responsiveness
EsiO0011370.1	EsCYC6	399	419	cis-acting element involved in the abscisic acid responsiveness
EsiO0011370.1	EsCYC6	429	449	cis-acting element involved in the abscisic acid responsiveness
EsiO0011370.1	EsCYC6	559	579	cis-acting element involved in the abscisic acid responsiveness
EsiO0011370.1	EsCYC6	902	922	cis-acting element involved in the abscisic acid responsiveness
EsiO0011370.1	EsCYC6	1464	1484	cis-acting regulatory element involved in zein metabolism regulation
EsiO0011370.1	EsCYC6	43	63	cis-acting regulatory element related to meristem expression
EsiO0011370.1	EsCYC6	496	516	gibberellin-responsive element
EsiO0011370.1	EsCYC6	1913	1933	MYB binding site involved in drought-inducibility
EsiO0034270.1	EsCYC7	180	200	cis-acting element involved in gibberellin-responsiveness
EsiO0034270.1	EsCYC7	279	299	cis-acting element involved in low-temperature responsiveness
EsiO0034270.1	EsCYC7	1636	1656	cis-acting element involved in salicylic acid responsiveness
EsiO0034270.1	EsCYC7	399	419	cis-acting element involved in the abscisic acid responsiveness
EsiO0034270.1	EsCYC7	429	449	cis-acting element involved in the abscisic acid responsiveness
EsiO0034270.1	EsCYC7	559	579	cis-acting element involved in the abscisic acid responsiveness
EsiO0034270.1	EsCYC7	902	922	cis-acting element involved in the abscisic acid responsiveness
EsiO0034270.1	EsCYC7	1464	1484	cis-acting regulatory element involved in zein metabolism regulation
EsiO0034270.1	EsCYC7	43	63	cis-acting regulatory element related to meristem expression
EsiO0034270.1	EsCYC7	496	516	gibberellin-responsive element
EsiO0034270.1	EsCYC7	1913	1933	MYB binding site involved in drought-inducibility
EsiO0053470.1	EsCYC8	469	489	auxin-responsive element
EsiO0053470.1	EsCYC8	709	729	cis-acting element involved in gibberellin-responsiveness
EsiO0053470.1	EsCYC8	255	275	cis-acting element involved in low-temperature responsiveness
EsiO0053470.1	EsCYC8	641	661	cis-acting element involved in low-temperature responsiveness
EsiO0053470.1	EsCYC8	675	695	cis-acting element involved in low-temperature responsiveness
EsiO0053470.1	EsCYC8	1139	1159	cis-acting element involved in low-temperature responsiveness
EsiO0053470.1	EsCYC8	1216	1236	cis-acting element involved in low-temperature responsiveness
EsiO0053470.1	EsCYC8	1780	1800	cis-acting element involved in salicylic acid responsiveness
EsiO0053470.1	EsCYC8	738	758	cis-acting element involved in the abscisic acid responsiveness
EsiO0053470.1	EsCYC8	739	759	cis-acting element involved in the abscisic acid responsiveness
EsiO0053470.1	EsCYC8	872	892	cis-acting element involved in the abscisic acid responsiveness
EsiO0053470.1	EsCYC8	1019	1039	cis-acting element involved in the abscisic acid responsiveness
EsiO0053470.1	EsCYC8	1715	1735	cis-acting element involved in the abscisic acid responsiveness
EsiO0053470.1	EsCYC8	1791	1811	cis-acting element involved in the abscisic acid responsiveness
EsiO0053470.1	EsCYC8	1404	1424	cis-acting regulatory element involved in the MeJA-responsiveness
EsiO0053470.1	EsCYC8	1421	1441	cis-acting regulatory element involved in the MeJA-responsiveness
EsiO0053470.1	EsCYC8	1545	1565	cis-acting regulatory element involved in the MeJA-responsiveness
EsiO0053470.1	EsCYC8	1404	1424	cis-acting regulatory element involved in the MeJA-responsiveness
EsiO0053470.1	EsCYC8	1421	1441	cis-acting regulatory element involved in the MeJA-responsiveness
EsiO0053470.1	EsCYC8	1545	1565	cis-acting regulatory element involved in the MeJA-responsiveness
EsiO0053470.1	EsCYC8	117	137	MYBHv1 binding site
EsiO0053470.1	EsCYC8	1513	1533	MYBHv1 binding site
EsiO0053470.1	EsCYC8	1551	1571	MYBHv1 binding site
EsiS05g0061820.1	EsCYC9	1201	1221	cis-acting element involved in salicylic acid responsiveness
EsiS05g0061820.1	EsCYC9	274	294	cis-acting element involved in the abscisic acid responsiveness
EsiS05g0061820.1	EsCYC9	487	507	cis-acting element involved in the abscisic acid responsiveness
EsiS05g0061820.1	EsCYC9	489	509	cis-acting element involved in the abscisic acid responsiveness
EsiS05g0061820.1	EsCYC9	490	510	cis-acting element involved in the abscisic acid responsiveness
EsiS05g0061820.1	EsCYC9	725	745	cis-acting element involved in the abscisic acid responsiveness
EsiS05g0061820.1	EsCYC9	799	819	cis-acting element involved in the abscisic acid responsiveness
EsiS05g0061820.1	EsCYC9	1322	1342	cis-acting regulatory element involved in auxin responsiveness
EsiS05g0061820.1	EsCYC9	1140	1160	cis-acting regulatory element involved in seed-specific regulation
EsiS05g0061820.1	EsCYC9	213	233	gibberellin-responsive element
EsiS05g0061820.1	EsCYC9	362	382	gibberellin-responsive element
EsiS05g0061820.1	EsCYC9	398	418	gibberellin-responsive element
EsiS05g0061820.1	EsCYC9	1374	1394	gibberellin-responsive element
EsiS05g0061820.1	EsCYC9	1934	1954	gibberellin-responsive element
EsiS05g0061820.1	EsCYC9	957	977	MYB binding site involved in drought-inducibility
EsiS05g0061820.1	EsCYC9	1357	1377	MYB binding site involved in drought-inducibility
EsiS05g0061820.1	EsCYC9	1408	1428	MYB binding site involved in drought-inducibility
EsiS05g0061840.1	EsCYC10	373	393	cis-acting element involved in the abscisic acid responsiveness
EsiS05g0061840.1	EsCYC10	998	1018	cis-acting element involved in the abscisic acid responsiveness
EsiS05g0061840.1	EsCYC10	1453	1473	cis-acting regulatory element involved in auxin responsiveness
EsiS05g0061840.1	EsCYC10	884	904	cis-acting regulatory element involved in the MeJA-responsiveness
EsiS05g0061840.1	EsCYC10	884	904	cis-acting regulatory element involved in the MeJA-responsiveness
EsiS05g0061840.1	EsCYC10	227	247	enhancer-like element involved in anoxic specific inducibility
EsiS05g0061840.1	EsCYC10	534	554	enhancer-like element involved in anoxic specific inducibility
EsiS05g0061840.1	EsCYC10	651	671	enhancer-like element involved in anoxic specific inducibility
EsiS05g0061840.1	EsCYC10	722	742	enhancer-like element involved in anoxic specific inducibility
EsiS05g0061840.1	EsCYC10	1505	1525	gibberellin-responsive element
EsiS05g0061840.1	EsCYC10	1539	1559	gibberellin-responsive element
EsiS05g0061840.1	EsCYC10	1395	1415	MYB binding site involved in drought-inducibility
EsiS05g0060850.1	EsCYC11	1468	1488	cis-acting element involved in salicylic acid responsiveness
EsiS05g0060850.1	EsCYC11	106	126	cis-acting element involved in the abscisic acid responsiveness
EsiS05g0060850.1	EsCYC11	150	170	cis-acting element involved in the abscisic acid responsiveness
EsiS05g0060850.1	EsCYC11	152	172	cis-acting element involved in the abscisic acid responsiveness
EsiS05g0060850.1	EsCYC11	153	173	cis-acting element involved in the abscisic acid responsiveness
EsiS05g0060850.1	EsCYC11	304	324	cis-acting element involved in the abscisic acid responsiveness
EsiS05g0060850.1	EsCYC11	841	861	cis-acting element involved in the abscisic acid responsiveness
EsiS05g0060850.1	EsCYC11	916	936	cis-acting element involved in the abscisic acid responsiveness
EsiS05g0060850.1	EsCYC11	918	938	cis-acting element involved in the abscisic acid responsiveness
EsiS05g0060850.1	EsCYC11	919	939	cis-acting element involved in the abscisic acid responsiveness
EsiS05g0060850.1	EsCYC11	108	128	cis-acting regulatory element involved in the MeJA-responsiveness
EsiS05g0060850.1	EsCYC11	1932	1952	cis-acting regulatory element involved in the MeJA-responsiveness
EsiS05g0060850.1	EsCYC11	108	128	cis-acting regulatory element involved in the MeJA-responsiveness
EsiS05g0060850.1	EsCYC11	1932	1952	cis-acting regulatory element involved in the MeJA-responsiveness
EsiS05g0060850.1	EsCYC11	1666	1686	cis-acting regulatory element involved in zein metabolism regulation
EsiS05g0060850.1	EsCYC11	1436	1456	cis-acting regulatory element related to meristem expression
EsiH05g0054970.1	EsCYC12	1393	1413	cis-acting element involved in salicylic acid responsiveness
EsiH05g0054970.1	EsCYC12	35	55	cis-acting element involved in the abscisic acid responsiveness
EsiH05g0054970.1	EsCYC12	980	1000	cis-acting element involved in the abscisic acid responsiveness
EsiH05g0054970.1	EsCYC12	1022	1042	cis-acting regulatory element involved in seed-specific regulation
EsiH05g0054970.1	EsCYC12	1874	1894	cis-acting regulatory element involved in the MeJA-responsiveness
EsiH05g0054970.1	EsCYC12	1939	1959	cis-acting regulatory element involved in the MeJA-responsiveness
EsiH05g0054970.1	EsCYC12	1874	1894	cis-acting regulatory element involved in the MeJA-responsiveness
EsiH05g0054970.1	EsCYC12	1939	1959	cis-acting regulatory element involved in the MeJA-responsiveness
EsiH05g0054970.1	EsCYC12	1943	1963	cis-acting regulatory element involved in zein metabolism regulation
EsiH05g0054970.1	EsCYC12	1948	1968	cis-acting regulatory element involved in zein metabolism regulation
EsiH05g0054970.1	EsCYC12	641	661	cis-acting regulatory element related to meristem expression
EsiH05g0054970.1	EsCYC12	1338	1358	enhancer-like element involved in anoxic specific inducibility
EsiS05g0061620.1	EsCYC13	750	770	auxin-responsive element
EsiS05g0061620.1	EsCYC13	520	540	cis-acting element involved in cell cycle regulation
EsiS05g0061620.1	EsCYC13	1742	1762	cis-acting element involved in gibberellin-responsiveness
EsiS05g0061620.1	EsCYC13	1124	1144	cis-acting element involved in low-temperature responsiveness
EsiS05g0061620.1	EsCYC13	1774	1794	cis-acting element involved in low-temperature responsiveness
EsiS05g0061620.1	EsCYC13	386	406	cis-acting element involved in salicylic acid responsiveness
EsiS05g0061620.1	EsCYC13	1223	1243	cis-acting element involved in the abscisic acid responsiveness
EsiS05g0061620.1	EsCYC13	1428	1448	cis-acting element involved in the abscisic acid responsiveness
EsiS05g0061620.1	EsCYC13	1733	1753	cis-acting element involved in the abscisic acid responsiveness
EsiS05g0061620.1	EsCYC13	264	284	cis-acting regulatory element involved in auxin responsiveness
EsiS05g0061620.1	EsCYC13	268	288	cis-acting regulatory element involved in seed-specific regulation
EsiS05g0061620.1	EsCYC13	61	81	cis-acting regulatory element involved in the MeJA-responsiveness
EsiS05g0061620.1	EsCYC13	1851	1871	cis-acting regulatory element involved in the MeJA-responsiveness
EsiS05g0061620.1	EsCYC13	1928	1948	cis-acting regulatory element involved in the MeJA-responsiveness
EsiS05g0061620.1	EsCYC13	61	81	cis-acting regulatory element involved in the MeJA-responsiveness
EsiS05g0061620.1	EsCYC13	1851	1871	cis-acting regulatory element involved in the MeJA-responsiveness
EsiS05g0061620.1	EsCYC13	1928	1948	cis-acting regulatory element involved in the MeJA-responsiveness
EsiS05g0061620.1	EsCYC13	1932	1952	cis-acting regulatory element involved in zein metabolism regulation
EsiS05g0061620.1	EsCYC13	1937	1957	cis-acting regulatory element involved in zein metabolism regulation
EsiS05g0061620.1	EsCYC13	1382	1402	cis-acting regulatory element related to meristem expression
EsiS05g0061620.1	EsCYC13	459	479	enhancer-like element involved in anoxic specific inducibility
EsiS05g0061620.1	EsCYC13	463	483	enhancer-like element involved in anoxic specific inducibility
EsiS05g0061620.1	EsCYC13	346	366	MYB binding site involved in drought-inducibility
EsiS05g0061620.1	EsCYC13	1480	1500	MYB binding site involved in flavonoid biosynthetic genes regulation
EsiS05g0061630.1	EsCYC14	1211	1231	auxin-responsive element
EsiS05g0061630.1	EsCYC14	1713	1733	cis-acting element involved in low-temperature responsiveness
EsiS05g0061630.1	EsCYC14	157	177	cis-acting element involved in the abscisic acid responsiveness
EsiS05g0061630.1	EsCYC14	464	484	cis-acting element involved in the abscisic acid responsiveness
EsiS05g0061630.1	EsCYC14	1493	1513	cis-acting element involved in the abscisic acid responsiveness
EsiS05g0061630.1	EsCYC14	774	794	cis-acting regulatory element involved in auxin responsiveness
EsiS05g0061630.1	EsCYC14	142	162	cis-acting regulatory element involved in circadian control
EsiS05g0061630.1	EsCYC14	146	166	cis-acting regulatory element involved in circadian control
EsiS05g0061630.1	EsCYC14	778	798	cis-acting regulatory element involved in seed-specific regulation
EsiS05g0061630.1	EsCYC14	991	1011	cis-acting regulatory element involved in the MeJA-responsiveness
EsiS05g0061630.1	EsCYC14	1701	1721	cis-acting regulatory element involved in the MeJA-responsiveness
EsiS05g0061630.1	EsCYC14	1747	1767	cis-acting regulatory element involved in the MeJA-responsiveness
EsiS05g0061630.1	EsCYC14	1945	1965	cis-acting regulatory element involved in the MeJA-responsiveness
EsiS05g0061630.1	EsCYC14	991	1011	cis-acting regulatory element involved in the MeJA-responsiveness
EsiS05g0061630.1	EsCYC14	1701	1721	cis-acting regulatory element involved in the MeJA-responsiveness
EsiS05g0061630.1	EsCYC14	1747	1767	cis-acting regulatory element involved in the MeJA-responsiveness
EsiS05g0061630.1	EsCYC14	1945	1965	cis-acting regulatory element involved in the MeJA-responsiveness
EsiS05g0061630.1	EsCYC14	1949	1969	cis-acting regulatory element involved in zein metabolism regulation
EsiS05g0061630.1	EsCYC14	1954	1974	cis-acting regulatory element involved in zein metabolism regulation
EsiS05g0061630.1	EsCYC14	1538	1558	enhancer-like element involved in anoxic specific inducibility
EsiS05g0061630.1	EsCYC14	1115	1135	gibberellin-responsive element
EsiS05g0061630.1	EsCYC14	1392	1412	MYBHv1 binding site
EsiS05g0061630.1	EsCYC14	1619	1639	MYBHv1 binding site
EsiS05g0061640.1	EsCYC15	1788	1808	cis-acting element involved in defense and stress responsiveness
EsiS05g0061640.1	EsCYC15	57	77	cis-acting element involved in the abscisic acid responsiveness
EsiS05g0061640.1	EsCYC15	58	78	cis-acting element involved in the abscisic acid responsiveness
EsiS05g0061640.1	EsCYC15	215	235	cis-acting element involved in the abscisic acid responsiveness
EsiS05g0061640.1	EsCYC15	1019	1039	cis-acting element involved in the abscisic acid responsiveness
EsiS05g0061640.1	EsCYC15	1579	1599	cis-acting element involved in the abscisic acid responsiveness
EsiS05g0061640.1	EsCYC15	1581	1601	cis-acting element involved in the abscisic acid responsiveness
EsiS05g0061640.1	EsCYC15	1658	1678	cis-acting regulatory element involved in auxin responsiveness
EsiS05g0061640.1	EsCYC15	1662	1682	cis-acting regulatory element involved in seed-specific regulation
EsiS05g0061640.1	EsCYC15	123	143	cis-acting regulatory element involved in the MeJA-responsiveness
EsiS05g0061640.1	EsCYC15	893	913	cis-acting regulatory element involved in the MeJA-responsiveness
EsiS05g0061640.1	EsCYC15	1110	1130	cis-acting regulatory element involved in the MeJA-responsiveness
EsiS05g0061640.1	EsCYC15	1460	1480	cis-acting regulatory element involved in the MeJA-responsiveness
EsiS05g0061640.1	EsCYC15	1939	1959	cis-acting regulatory element involved in the MeJA-responsiveness
EsiS05g0061640.1	EsCYC15	123	143	cis-acting regulatory element involved in the MeJA-responsiveness
EsiS05g0061640.1	EsCYC15	893	913	cis-acting regulatory element involved in the MeJA-responsiveness
EsiS05g0061640.1	EsCYC15	1110	1130	cis-acting regulatory element involved in the MeJA-responsiveness
EsiS05g0061640.1	EsCYC15	1460	1480	cis-acting regulatory element involved in the MeJA-responsiveness
EsiS05g0061640.1	EsCYC15	1939	1959	cis-acting regulatory element involved in the MeJA-responsiveness
EsiS05g0061640.1	EsCYC15	284	304	cis-acting regulatory element involved in zein metabolism regulation
EsiS05g0061640.1	EsCYC15	1943	1963	cis-acting regulatory element involved in zein metabolism regulation
EsiS05g0061640.1	EsCYC15	1948	1968	cis-acting regulatory element involved in zein metabolism regulation
EsiS05g0061640.1	EsCYC15	44	64	enhancer-like element involved in anoxic specific inducibility
