# Supplementary material for: Genome-Wide Exploration and Characterization of the TCP Gene Family’s Expression Patterns in Response to Abiotic Stresses in Siberian Wildrye (Elymus sibiricus L.)
Source: Int J Mol Sci. 2025 Feb 23;26(5):1925. doi: 10.3390/ijms26051925 (PMC11900556; doi:10.3390/ijms26051925)
Supplement: Supplementary file 1 [file ijms-26-01925-s001.zip › Supplementary Table S5-Protein Model.xlsx]

## Sheet: Sheet1
Table S5. Relevant Information on the Construction of EsTCP Homologous Protein Model
Protein name	Template	Template organism	GMQE	Seq Identity	Method	Oligo State	ERRAT
EsPCF1	A0A453LD41.1.A TCP domain-containing protein	Aegilops tauschii subsp. strangulata (Goat grass)	0.51	0.9194	AlphaFold v2	Monomer	96.7213
EsPCF2	A2YXQ1.1.A Transcription factor PCF2	Oryza sativa subsp. indica (Rice)	0.52	0.7706	AlphaFold v2	Monomer	85.8586
EsPCF3	A2YXQ1.1.A Transcription factor PCF2	Oryza sativa subsp. indica (Rice)	0.52	0.7706	AlphaFold v2	Monomer	85.8586
EsPCF4	A2YXQ1.1.A Transcription factor PCF2	Oryza sativa subsp. indica (Rice)	0.52	0.7768	AlphaFold v2	Monomer	88.6598
EsPCF5	C4IYP4.1.A Transcription factor TCP8	Zea mays (Maize)	0.49	0.7513	AlphaFold v2	Monomer	69.3069
EsPCF6	C4IYP4.1.A Transcription factor TCP8	Zea mays (Maize)	0.5	0.7481	AlphaFold v2	Monomer	72.449
EsPCF7	C4IYP4.1.A Transcription factor TCP8	Zea mays (Maize)	0.44	0.7481	AlphaFold v2	Monomer	74.7368
EsPCF8	A0A3B6HZ67.1.A TCP domain-containing protein	Triticum aestivum (Wheat)	0.5	0.9582	AlphaFold v2	Monomer	75.5319
EsPCF9	A0A3B6HZ67.1.A TCP domain-containing protein	Triticum aestivum (Wheat)	0.5	0.9661	AlphaFold v2	Monomer	75
EsPCF10	O23875.1.A Transcription factor PCF1	Oryza sativa subsp. japonica (Rice)	0.29	0.784	AlphaFold v2	Monomer	100
EsPCF11	O23875.1.A Transcription factor PCF1	Oryza sativa subsp. japonica (Rice)	0.3	0.7717	AlphaFold v2	Monomer	100
EsPCF12	A0A6G1DKF2.1.A TCP domain-containing protein	Oryza meyeriana subsp. granulata	0.51	0.8125	AlphaFold v2	Monomer	85.1852
EsPCF13	A0A0Q3E6C7.1.A TCP domain-containing protein	Brachypodium distachyon (Purple falsebrome)	0.63	0.7679	AlphaFold v2	Monomer	74.3243
EsPCF14	K7TSC8.1.A Transcription factor TCP6	Zea mays (Maize)	0.62	0.7055	AlphaFold v2	Monomer	67.6471
EsPCF15	Q6YUX6.1.A TCP transcription factor	Oryza sativa subsp. japonica (Rice)	0.53	0.915	AlphaFold v2	Monomer	88.5965
EsPCF16	Q6YUX6.1.A TCP transcription factor	Oryza sativa subsp. japonica (Rice)	0.52	0.9296	AlphaFold v2	Monomer	90.9091
EsPCF17	Q6YUX6.1.A TCP transcription factor	Oryza sativa subsp. japonica (Rice)	0.52	0.7435	AlphaFold v2	Monomer	83.2
EsPCF18	Q6YUX6.1.A TCP transcription factor	Oryza sativa subsp. japonica (Rice)	0.52	0.7332	AlphaFold v2	Monomer	79.8387
EsPCF19	B4FNI4.1.A Transcription factor TCP11	Zea mays (Maize)	0.55	0.7619	AlphaFold v2	Monomer	57.1429
EsPCF20	B4FNI4.1.A Transcription factor TCP11	Zea mays (Maize)	0.55	0.7878	AlphaFold v2	Monomer	67.3684
EsPCF21	I1IZV3.1.A TCP domain-containing protein	Brachypodium distachyon (Purple falsebrome)	0.31	0.7248	AlphaFold v2	Monomer	70.5882
EsPCF22	Q6K7P2.1.A Os02g0828566 protein	Oryza sativa subsp. japonica (Rice)	0.55	0.8161	AlphaFold v2	Monomer	68.0851
EsPCF23	Q6K7P2.1.A Os02g0828566 protein	Oryza sativa subsp. japonica (Rice)	0.55	0.8341	AlphaFold v2	Monomer	64.1304
EsPCF24	Q6H878.1.A cDNA clone:006-311-F05, full insert sequence	Oryza sativa subsp. japonica (Rice)	0.6	0.7077	AlphaFold v2	Monomer	77.0115
EsPCF25	Q6H878.1.A cDNA clone:006-311-F05, full insert sequence	Oryza sativa subsp. japonica (Rice)	0.59	0.7005	AlphaFold v2	Monomer	77.6596
EsPCF26	Q6H878.1.A cDNA clone:006-311-F05, full insert sequence	Oryza sativa subsp. japonica (Rice)	0.59	0.8182	AlphaFold v2	Monomer	85.5422
EsPCF27	Q6H878.1.A cDNA clone:006-311-F05, full insert sequence	Oryza sativa subsp. japonica (Rice)	0.61	0.802	AlphaFold v2	Monomer	75.4902
EsCIN1	Q8LR43.1.A Os01g0763200 protein	Oryza sativa subsp. japonica (Rice)	0.54	0.7673	AlphaFold v2	Monomer	91.3793
EsCIN2	Q8LR43.1.A Os01g0763200 protein	Oryza sativa subsp. japonica (Rice)	0.54	0.7664	AlphaFold v2	Monomer	94.9153
EsCIN3	F2D649.1.A Predicted protein	Hordeum vulgare subsp. vulgare (Domesticated barley)	0.55	0.9622	AlphaFold v2	Monomer	66.2921
EsCIN4	Q5TKH1.1.A cDNA clone:J023038I07, full insert sequence	Oryza sativa subsp. japonica (Rice)	0.54	0.7206	AlphaFold v2	Monomer	74.5098
EsCIN5	Q2QM59.1.A Transcription factor PCF8	Oryza sativa subsp. japonica (Rice)	0.51	0.7656	AlphaFold v2	Monomer	75.5319
EsCIN6	Q2QM59.1.A Transcription factor PCF8	Oryza sativa subsp. japonica (Rice)	0.51	0.7712	AlphaFold v2	Monomer	72.5191
EsCIN7	A0A3B6LT39.1.A TCP domain-containing protein	Triticum aestivum (Wheat)	0.48	0.9063	AlphaFold v2	Monomer	96.8254
EsCIN8	A0A3B6LT39.1.A TCP domain-containing protein	Triticum aestivum (Wheat)	0.48	0.9323	AlphaFold v2	Monomer	92.5373
EsCIN9	A0A1D6NBL9.1.A Transcription factor TCP4	Zea mays (Maize)	0.5	0.7929	AlphaFold v2	Monomer	78.8732
EsCIN10	M8AN45.1.A Uncharacterized protein	Aegilops tauschii (Tausch's goatgrass)	0.4	0.8353	AlphaFold v2	Monomer	84.9624
EsCIN11	Q8LT07.1.A Transcription factor PCF5	Oryza sativa subsp. japonica (Rice)	0.48	0.836	AlphaFold v2	Monomer	80.1802
EsCIN12	Q8LT07.1.A Transcription factor PCF5	Oryza sativa subsp. japonica (Rice)	0.46	0.838	AlphaFold v2	Monomer	62.3762
EsCYC1	A0A446U9S8.1.A UniProtKB entry unknown, most likely obsolete	Unknown	0.58	0.9414	AlphaFold v2	Monomer	84.4156
EsCYC2	A0A446U9S8.1.A UniProtKB entry unknown, most likely obsolete	Unknown	0.58	0.9599	AlphaFold v2	Monomer	86.6667
EsCYC3	A0A3B6APJ8.1.A TCP domain-containing protein	Triticum aestivum (Wheat)	0.61	0.9137	AlphaFold v2	Monomer	79.3103
EsCYC4	A0A3B6D4J2.1.A TCP domain-containing protein	Triticum aestivum (Wheat)	0.55	0.8783	AlphaFold v2	Monomer	88.7755
EsCYC5	A0A2R7Z5H6.1.A TCP transcription factor Int-C	Hordeum vulgare subsp. vulgare (Domesticated barley)	0.51	0.9561	AlphaFold v2	Monomer	95.1456
EsCYC6	A0A3B6ILB1.1.A Teosinte branched 1	Triticum aestivum (Wheat)	0.54	0.9668	AlphaFold v2	Monomer	98.8764
EsCYC7	A0A3B6ILB1.1.A Teosinte branched 1	Triticum aestivum (Wheat)	0.54	0.9668	AlphaFold v2	Monomer	98.8764
EsCYC8	7vp2.1.A Transcription factor TCP10	Unknown	0.14	0.4462	X-ray, 1.9Å	Homo-dimer	95
EsCYC9	A0A3B6K955.1.A TCP domain-containing protein	Triticum aestivum (Wheat)	0.61	0.7452	AlphaFold v2	Monomer	95.6989
EsCYC10	A0A3B6MJ81.1.A TCP domain-containing protein	Triticum aestivum (Wheat)	0.58	0.708	AlphaFold v2	Monomer	72.0721
EsCYC11	A0A3B6K955.1.A TCP domain-containing protein	Triticum aestivum (Wheat)	0.61	0.7651	AlphaFold v2	Monomer	100
EsCYC12	A0A3B6LEW7.1.A TCP domain-containing protein	Triticum aestivum (Wheat)	0.56	0.8843	AlphaFold v2	Monomer	83.7607
EsCYC13	A0A3B6K955.1.A TCP domain-containing protein	Triticum aestivum (Wheat)	0.6	0.8842	AlphaFold v2	Monomer	81.9149
EsCYC14	A0A3B6K955.1.A TCP domain-containing protein	Triticum aestivum (Wheat)	0.61	0.917	AlphaFold v2	Monomer	81
EsCYC15	A0A3B6K955.1.A TCP domain-containing protein	Triticum aestivum (Wheat)	0.62	0.9139	AlphaFold v2	Monomer	84.466
