# Supplementary material for: Genome-Wide Exploration and Characterization of the TCP Gene Family’s Expression Patterns in Response to Abiotic Stresses in Siberian Wildrye (Elymus sibiricus L.)
Source: Int J Mol Sci. 2025 Feb 23;26(5):1925. doi: 10.3390/ijms26051925 (PMC11900556; doi:10.3390/ijms26051925)
Supplement: Supplementary file 1 [file ijms-26-01925-s001.zip › Supplementary Table S6-Blast.xlsx]

## Sheet: Sheet1
Table S6. Homologous comparison of EsTCP and TB1 protein in maize (Zea mays)
Gene ID	Protein name	Identity(%)	Alignment length	E-value	Bit score
EsiH06g0037250.1	EsCYC5	58.011	362	4.46e-96	283
EsiO0034270.1	EsCYC7	56.557	366	5.27e-94	276
EsiO0011370.1	EsCYC6	56.557	366	5.27e-94	276
EsiS05g0061840.1	EsCYC10	39.033	269	1.85e-40	136
EsiO0053470.1	EsCYC8	36.027	297	6.00E-38	129
EsiS05g0061630.1	EsCYC14	51.923	156	6.06e-38	129
EsiH05g0054970.1	EsCYC12	52.147	163	1.27e-36	126
EsiS05g0061620.1	EsCYC13	53.012	166	3.46e-36	124
EsiS05g0061640.1	EsCYC15	51.899	158	1.28e-34	120
EsiS05g0060850.1	EsCYC11	46.429	140	8.24e-29	102
EsiS05g0061820.1	EsCYC9	35.656	244	1.44e-27	99
EsiH05g0033740.1	EsCYC1	67.901	81	1.79e-26	98.6
EsiS05g0038480.1	EsCYC2	67.089	79	2.83e-26	98.2
EsiH02g0055550.1	EsCYC3	74.576	59	3.77e-25	93.2
EsiS02g0061250.1	EsCYC4	71.667	60	1.67e-24	92
EsiH03g0024280.1	EsCIN9	55.556	63	1.59e-20	83.6
EsiS03g0025790.1	EsCIN10	55.556	63	1.87e-20	84
EsiH05g0013380.1	EsCIN7	48.052	77	1.88e-20	83.2
EsiS05g0015550.1	EsCIN8	49.333	75	1.11e-19	81.3
EsiH03g0039190.1	EsCIN11	53.226	62	2.99e-18	77
