# Supplementary material for: Genome-Wide Exploration and Characterization of the TCP Gene Family’s Expression Patterns in Response to Abiotic Stresses in Siberian Wildrye (Elymus sibiricus L.)
Source: Int J Mol Sci. 2025 Feb 23;26(5):1925. doi: 10.3390/ijms26051925 (PMC11900556; doi:10.3390/ijms26051925)
Supplement: Supplementary file 1 [file ijms-26-01925-s001.zip › Supplementary Table S7-Primers.xlsx]

## Sheet: Sheet1
Table S7. The primers used in this study
Sequence ID	Primer ID	Primer Sequence
PP2A	PP2A-F	GTGATAATGAGGCTGAAGTGCGGAT
PP2A	PP2A-R	GCGAACATGCTGAGACGAATCTGA
EsPCF1	EsPCF1-F	ATTTCGGTGTCCAGCGGCCTCGCCC
EsPCF1	EsPCF1-R	TATGGCGAAGAACGGGATGG
EsPCF5	EsPCF5-F	AGGAGGTACGGAAGAAGAGCAGCAG
EsPCF5	EsPCF5-R	GCTGCTCTTCTTCCGTACCTCCT
EsPCF10	EsPCF10-F	CGTCCATCTGGTCTGGTGGC
EsPCF10	EsPCF10-R	GGCCCCTAGGAGGCGTTTTT
EsPCF16	EsPCF16-F	ATGGACATCGCCGGAGACGCCGGAG
EsPCF16	EsPCF16-R	ACGGTTGCTCCTCCTTCTTCTC
EsPCF23	EsPCF23-F	AGCTTCGCGCCGCCGCCGGAGATGA
EsPCF23	EsPCF23-R	CGGAGAAAGGCGAGCAGGTTCA
EsPCF24	EsPCF24-F	ACCGGCACAGCAAGTGAAGC
EsPCF24	EsPCF24-R	GCCGTTCACTTGCTGTCC
EsPCF27	EsPCF27-F	ACCTCCCACGACCTCGCCGCTGCCT
EsPCF27	EsPCF27-R	AGAAGTGGAAAGGGCTGGAGGC
EsCIN1	EsCIN1-F	GGCATTCCCGTCGTTACTCT
EsCIN1	EsCIN1-R	AAGGACAAGCTTTGGGAGCC
EsCIN7	EsCIN7-F	ACCGTCGCCAGCAATCCTCGC
EsCIN7	EsCIN7-R	CGGTGAGCAGCTCGGTGAAGGA
EsCIN12	EsCIN12-F	ATGGGCGACGCCGGCCAGTCCCATC
EsCIN12	EsCIN12-R	CGTCCTTGGCGTTCTTGATG
